# Supplementary material for: Tumor‐stroma interactions differentially alter drug sensitivity based on the origin of stromal cells
Source: Mol Syst Biol. 2018 Aug 6;14(8):e8322. doi: 10.15252/msb.20188322 (PMC6078165; doi:10.15252/msb.20188322)
Supplement: Supplementary file 2 — Table EV1 [file MSB-14-e8322-s002.xlsx]

## Sheet: EV1
Type	Cell Line	Vendor	Cat#	Media	Details
TNBC	BT-20	ATCC	HTB-19	MEM + 10% FBS	Basal-like TNBC
TNBC	HCC-1143	ATCC	CRL-2321	RPMI + 10% FBS	Basal-like TNBC
TNBC	Hs-578T	ATCC	HTB-126	DMEM + 10% FBS + 10ug/mL Insulin	Mesenchymal-like TNBC
TNBC	MDA-MB-231	ATCC	HTB-26	DMEM + 10% FBS	Mesenchymal-like TNBC
TNBC	MDA-MB-436	ATCC	HTB-130	DMEM + 10% FBS	Mesenchymal-like TNBC
TNBC	MDA-MB-468	ATCC	HTB-132	DMEM + 10% FBS	Basal-like TNBC
TNBC	HCC-2157	ATCC	CRL-2340	RPMI + 10% FBS	Basal-like TNBC
TNBC	HCC-1806	ATCC	CRL-2335	RPMI + 10% FBS	Basal-like TNBC
TNBC	HCC-1395	ATCC	CRL-2324	RPMI + 10% FBS	Mesenchymal-like TNBC
TNBC	CAL-120	DSMZ	ACC 459	MEM + 10% FBS	Mesenchymal-like TNBC
Bone marrow-stromal	Hs27A	ATCC	CRL-2496	DMEM + 10% FBS	Bone derived fibroblast
Bone-stromal	HS-5	ATCC	CRL-11882	DMEM + 10% FBS	Bone derived fibroblast
Mammary-stromal	Hs 343.T	ATCC	CRL-7245	DMEM + 10% FBS	Mammary derived fibroblast
Skin-stromal	WS-1	ATCC	CRL-1502	MEM + 10% FBS	Skin derived fibroblast
Human Primary Colonic Fibroblasts	H-6231	cellbiologics.net	H-6231	DMEM + 10% FBS	Colon derived fibroblasts
Human Primary Brain Vascular Fibroblasts	H-6076	cellbiologics.net	H-6076	DMEM + 10% FBS	Brain derived fibroblast
Human Primary Liver Fibroblasts	H-6019	cellbiologics.net	H-6019	DMEM + 10% FBS	Liver derived fibroblast
Human Primary Lung Fibroblasts	H-6013	cellbiologics.net	H-6013	DMEM + 10% FBS	Lung derived fibroblast
Human Choroid Plexus Fibroblasts	HCPF	Sciencell	1320	DMEM + 10% FBS	Brain derived fibroblast
Human Pulmonary Fibroblasts-adult	HPF-a	Sciencell	3310	DMEM + 10% FBS	Lung derived fibroblast
Human Hepatic Stellate Cells	HHSteC	Sciencell	5300	DMEM + 10% FBS	Liver derived fibroblast
Mammary-stromal	HMF	ScienCell	7630	DMEM + 10% FBS	Mammary derived fibroblast
Adrenal gland-stromal	HAdF	ScienCell	3630	DMEM + 10% FBS	Adrenal gland derived fibroblast
Human Uterine Fibroblasts	HUF	Sciencell	7040	DMEM + 10% FBS	Uterine derived fibroblast
Human Cardiac Fibroblasts-adult	HCF-a	Sciencell	6330	DMEM + 10% FBS	Cardiac tissue derived fibroblast
Human Uterine Fibroblasts (HUF)	C-12385	promocell.com	C-12385	DMEM + 10% FBS	Uterine derived fibroblast

## Sheet: Description
Table EV1: Biological reagents used in this study. A list of cells, culture conditions, and their origin.
