# Supplementary material for: Tumor‐stroma interactions differentially alter drug sensitivity based on the origin of stromal cells
Source: Mol Syst Biol. 2018 Aug 6;14(8):e8322. doi: 10.15252/msb.20188322 (PMC6078165; doi:10.15252/msb.20188322)
Supplement: Supplementary file 3 — Table EV2 [file MSB-14-e8322-s003.xlsx]

## Sheet: EV2
Drug	Vendor	Cat #	Solvent	Storage []
Anastrozole	Selleckchem	S1188	DMSO	48mM, 4.8mM, 0.48mM, 0.048mM
Azacitidine	Selleckchem	S1782	DMSO	48mM, 4.8mM, 0.48mM, 0.048mM
Bortezomib	LC LABS	B-1408	DMSO	48mM, 4.8mM, 0.48mM, 0.048mM
Capecitabine	Selleckchem	S1156	DMSO	48mM, 4.8mM, 0.48mM, 0.048mM
Carboplatin	Selleckchem	S1215	Water	48mM, 4.8mM, 0.48mM, 0.048mM
Carmustine	MedChemExpress	HY-13585	Water	48mM, 4.8mM, 0.48mM, 0.048mM
Chlorambucil	Selleckchem	S4288	DMSO	48mM, 4.8mM, 0.48mM, 0.048mM
Cisplatin	Selleckchem	S1166	DMF	48mM, 4.8mM, 0.48mM, 0.048mM
Dactinomycin	MedChemExpress	HY-17559	DMSO	48mM, 4.8mM, 0.48mM, 0.048mM
Docetaxel	LC LABS	D-1000	DMSO	48mM, 4.8mM, 0.48mM, 0.048mM
Eribulin Mesylate	MedChemExpress	HY-13442A	DMSO	48mM, 4.8mM, 0.48mM, 0.048mM
Erlotinib Hydrochloride	LC LABS	E-4007	DMSO	48mM, 4.8mM, 0.48mM, 0.048mM
Etoposide	Selleckchem	S1225	DMSO	48mM, 4.8mM, 0.48mM, 0.048mM
Everolimus	Selleckchem	S1120	DMSO	48mM, 4.8mM, 0.48mM, 0.048mM
Exemestane	Selleckchem	S1196	DMSO	48mM, 4.8mM, 0.48mM, 0.048mM
Fluorouracil	Selleckchem	S1209	DMSO	48mM, 4.8mM, 0.48mM, 0.048mM
Fulvestrant	Selleckchem	S1191	DMSO	48mM, 4.8mM, 0.48mM, 0.048mM
Gemcitabine Hydrochloride	Selleckchem	S1149	Water	48mM, 4.8mM, 0.48mM, 0.048mM
Goserelin Acetate	MedChemExpress	HY-13673A	Water	48mM, 4.8mM, 0.48mM, 0.048mM
Irinotecan	LC LABS	I-4122	DMSO	48mM, 4.8mM, 0.48mM, 0.048mM
Ixabepilone	LC LABS	I-5022	DMSO	0.48mM, 0.048mM, 0.0048mM, 0.00048mM
Lapatinib	LC LABS	L-4899	DMSO	48mM, 4.8mM, 0.48mM, 0.048mM
Letrozole	Selleckchem	S1235	DMSO	48mM, 4.8mM, 0.48mM, 0.048mM
Lomustine	Selleckchem	S1840	DMSO	48mM, 4.8mM, 0.48mM, 0.048mM
Mechlorethamine Hydrochloride	Selleckchem	S4252	DMSO	48mM, 4.8mM, 0.48mM, 0.048mM
Megestrol Acetate	Selleckchem	S1304	DMSO	48mM, 4.8mM, 0.48mM, 0.048mM
Methotrexate	Selleckchem	S1210	DMSO	48mM, 4.8mM, 0.48mM, 0.048mM
Mitomycin C	MedChemExpress	HY-13316	DMSO	48mM, 4.8mM, 0.48mM, 0.048mM
Mitoxantrone	Selleckchem	S2485	DMSO	48mM, 4.8mM, 0.48mM, 0.048mM
Omacetaxine Mepesuccinate	MedChemExpress	HY-14944	DMSO	48mM, 4.8mM, 0.48mM, 0.048mM
Oxaliplatin	Selleckchem	S1224	DMSO	48mM, 4.8mM, 0.48mM, 0.048mM
Paclitaxel	LC LABS	P-9600	DMSO	48mM, 4.8mM, 0.48mM, 0.048mM
Palbociclib HCL	LC LABS	P-7788	Water	48mM, 4.8mM, 0.48mM, 0.048mM
Rapamycin	LC LABS	R-5000	DMSO	48mM, 4.8mM, 0.48mM, 0.048mM
Romidepsin	Selleckchem	S3020	DMSO	4.8mM, 0.48mM, 0.048mM, 0.0048mM
Sunitinib Malate (free base)	LC LABS	S-8803	DMSO	48mM, 4.8mM, 0.48mM, 0.048mM
Tamoxifen Citrate	Selleckchem	S1972	DMSO	48mM, 4.8mM, 0.48mM, 0.048mM
Teniposide	Selleckchem	S1787	DMSO	48mM, 4.8mM, 0.48mM, 0.048mM
Toremifene	Selleckchem	S1776	DMSO	48mM, 4.8mM, 0.48mM, 0.048mM
Vinblastine Sulfate	LC LABS	V-7300	DMSO	48mM, 4.8mM, 0.48mM, 0.048mM
Vincristine Sulfate	LC LABS	V-8400	DMSO	48mM, 4.8mM, 0.48mM, 0.048mM
Vinorelbine	Selleckchem	S4269	DMSO	48mM, 4.8mM, 0.48mM, 0.048mM
Vorinostat	Selleckchem	S1047	DMSO	48mM, 4.8mM, 0.48mM, 0.048mM

## Sheet: Description
Table EV2: Chemical reagents used in this study. A list of the chemical compounds (i.e. “drugs”) used in this study, including the source and concentration ranges used.
