# Supplementary material for: Tumor‐stroma interactions differentially alter drug sensitivity based on the origin of stromal cells
Source: Mol Syst Biol. 2018 Aug 6;14(8):e8322. doi: 10.15252/msb.20188322 (PMC6078165; doi:10.15252/msb.20188322)
Supplement: Supplementary file 4 — Table EV3 [file MSB-14-e8322-s004.xlsx]

## Sheet: EV3
Cells	Drug	Dose	Time	Fibroblast	MonoCulture	CoCulture
BT20	Erlotinib	100	8	C12385	0.973446	0.93049
BT20	Erlotinib	100	8	C12385	0.935995	0.867222
BT20	Mitomycin C	100	8	C12385	0.726398	0.709229
BT20	Mitomycin C	100	8	C12385	0.761437	0.745815
BT20	Jc-1	0	8	C12385	0.88084	0.885893
BT20	Carmustine	100	8	C12385	0.925885	0.879438
BT20	Carmustine	100	8	C12385	0.866556	0.840029
BT20	Carboplatin	100	8	C12385	0.897378	0.860054
BT20	Carboplatin	100	8	C12385	0.864869	0.859587
BT20	Jc-1	0	8	C12385	0.921619	0.927908
BT20	Irinotecan	100	8	C12385	0.939857	0.89286
BT20	Irinotecan	100	8	C12385	0.918541	0.877755
BT20	Teniposide	100	8	C12385	0.971963	0.920332
BT20	Teniposide	100	8	C12385	0.892524	0.9101
BT20	Cisplatin	1	8	C12385	0.888961	0.893974
BT20	Cisplatin	1	8	C12385	0.883044	0.86069
BT20	Erlotinib	1	8	C12385	0.919716	0.8783
BT20	Erlotinib	1	8	C12385	0.942962	0.899411
BT20	Mitomycin C	1	8	C12385	0.887078	0.853384
BT20	Mitomycin C	1	8	C12385	0.900861	0.869987
BT20	Lapatinib	1	8	C12385	0.939887	0.936547
BT20	Lapatinib	1	8	C12385	0.905909	0.940259
BT20	Mitoxantrone	1	8	C12385	0.462622	0.481807
BT20	Mitoxantrone	1	8	C12385	0.458552	0.462315
BT20	Fulvestrant	1	8	C12385	0.91997	0.861253
BT20	Fulvestrant	1	8	C12385	0.898414	0.839849
BT20	Carmustine	1	8	C12385	0.90087	0.938829
BT20	Carmustine	1	8	C12385	0.886222	0.871856
BT20	Carboplatin	1	8	C12385	0.970206	0.8723
BT20	Carboplatin	1	8	C12385	0.873773	0.8579
BT20	Megestrol	1	8	C12385	0.939264	0.906874
BT20	Megestrol	1	8	C12385	0.906942	0.937633
BT20	Irinotecan	1	8	C12385	0.911673	0.903643
BT20	Irinotecan	1	8	C12385	0.879322	0.842352
BT20	Teniposide	1	8	C12385	0.955344	0.887188
BT20	Teniposide	1	8	C12385	0.880013	0.895356
BT20	Cisplatin	100	8	C12385	0.859286	0.872083
BT20	Cisplatin	100	8	C12385	0.8773	0.879132
BT20	Methotrexate	100	8	C12385	0.904004	0.923315
BT20	Methotrexate	100	8	C12385	0.922035	0.893955
BT20	Palbociclib	100	8	C12385	0.908671	0.854386
BT20	Palbociclib	100	8	C12385	0.863251	0.840269
BT20	Lapatinib	100	8	C12385	0.946109	0.869358
BT20	Lapatinib	100	8	C12385	0.929573	0.882246
BT20	Fluorouracil	100	8	C12385	0.903781	0.878865
BT20	Fluorouracil	100	8	C12385	0.932954	0.861222
BT20	Exemestane	100	8	C12385	0.908828	0.881
BT20	Exemestane	100	8	C12385	0.909407	0.930159
BT20	Fulvestrant	100	8	C12385	0.91501	0.983578
BT20	Fulvestrant	100	8	C12385	0.722713	0.991141
BT20	Megestrol	100	8	C12385	0.930319	0.910059
BT20	Megestrol	100	8	C12385	0.942739	0.909872
BT20	Ixabepilone	100	8	C12385	0.904702	0.834108
BT20	Ixabepilone	100	8	C12385	0.948551	0.86548
BT20	Sunitinib	100	8	C12385	0.374124	0.443453
BT20	Sunitinib	100	8	C12385	0.247682	0.240979
BT20	Etoposide	1	8	C12385	0.886102	0.85311
BT20	Etoposide	1	8	C12385	0.920444	0.889286
BT20	Methotrexate	1	8	C12385	0.944351	0.926593
BT20	Methotrexate	1	8	C12385	0.93743	0.916645
BT20	Palbociclib	1	8	C12385	0.937562	0.869708
BT20	Palbociclib	1	8	C12385	0.941179	0.912026
BT20	Gemcitabine	1	8	C12385	0.916751	0.901517
BT20	Gemcitabine	1	8	C12385	0.929833	0.887181
BT20	Fluorouracil	1	8	C12385	0.958547	0.917357
BT20	Fluorouracil	1	8	C12385	0.924784	0.89993
BT20	Exemestane	1	8	C12385	0.91026	0.92528
BT20	Exemestane	1	8	C12385	0.891341	0.882922
BT20	DMSO-Media Only	0	8	C12385	0.931309	0.931983
BT20	DMSO-Media Only	0	8	C12385	0.91374	0.958409
BT20	Paclitaxel	1	8	C12385	0.944252	0.903153
BT20	Paclitaxel	1	8	C12385	0.957234	0.892798
BT20	Tamoxifen	1	8	C12385	0.923615	0.913173
BT20	Tamoxifen	1	8	C12385	0.715442	0.877023
BT20	Vinorelbine	1	8	C12385	0.958835	0.899169
BT20	Vinorelbine	1	8	C12385	0.952117	0.967325
BT20	Ixabepilone	1	8	C12385	0.943695	0.897053
BT20	Ixabepilone	1	8	C12385	0.926803	0.844708
BT20	Sunitinib	1	8	C12385	0.942092	0.88153
BT20	Sunitinib	1	8	C12385	0.93596	0.862437
BT20	Etoposide	100	8	C12385	0.908092	0.886294
BT20	Etoposide	100	8	C12385	0.918409	0.906641
BT20	Capecitabine	100	8	C12385	0.942123	0.913203
BT20	Capecitabine	100	8	C12385	0.934373	0.900407
BT20	Rapamycin	100	8	C12385	0.946133	0.965173
BT20	Rapamycin	100	8	C12385	0.960763	0.697587
BT20	Gemcitabine	100	8	C12385	0.936577	0.879525
BT20	Gemcitabine	100	8	C12385	0.935648	0.882652
BT20	Anastrozole	100	8	C12385	0.948183	0.867649
BT20	Anastrozole	100	8	C12385	0.922241	0.877652
BT20	Vorinostat	100	8	C12385	0.957924	0.90694
BT20	Vorinostat	100	8	C12385	0.9373	0.904825
BT20	Goserelin	100	8	C12385	0.944323	0.904138
BT20	Goserelin	100	8	C12385	0.760123	0.904083
BT20	Toremifene	100	8	C12385	0.392517	0.335918
BT20	Toremifene	100	8	C12385	0.354602	0.568949
BT20	Vinorelbine	100	8	C12385	0.50887	0.630704
BT20	Vinorelbine	100	8	C12385	0.499031	0.674943
BT20	Vinblastine	100	8	C12385	0.73594	0.734936
BT20	Vinblastine	100	8	C12385	0.70142	0.723146
BT20	Lomustine	100	8	C12385	0.900403	0.891537
BT20	Lomustine	100	8	C12385	0.817419	0.862316
BT20	Romidepsin	1	8	C12385	0.923959	0.863483
BT20	Romidepsin	1	8	C12385	0.949046	0.90792
BT20	Capecitabine	1	8	C12385	0.976843	0.952895
BT20	Capecitabine	1	8	C12385	0.981258	0.914991
BT20	Jc-1	0	8	C12385	0.971274	0.906092
BT20	Everolimus	1	8	C12385	0.91714	0.887115
BT20	Everolimus	1	8	C12385	0.93685	0.92063
BT20	Anastrozole	1	8	C12385	0.928814	0.892937
BT20	Anastrozole	1	8	C12385	0.932387	0.90507
BT20	Letrozole	1	8	C12385	0.915364	0.911308
BT20	Letrozole	1	8	C12385	0.952887	0.889379
BT20	Goserelin	1	8	C12385	0.921622	0.923488
BT20	Goserelin	1	8	C12385	0.942008	0.884433
BT20	Jc-1	0	8	C12385	0.942714	0.897788
BT20	Docetaxel	1	8	C12385	0.933549	0.895511
BT20	Docetaxel	1	8	C12385	0.9351	0.927335
BT20	Vinblastine	1	8	C12385	0.937483	0.894087
BT20	Vinblastine	1	8	C12385	0.931619	0.856659
BT20	Oxaliplatin	100	8	C12385	0.943491	0.916177
BT20	Oxaliplatin	100	8	C12385	0.980389	0.937733
BT20	Bortezomib	100	8	C12385	0.911207	0.91457
BT20	Bortezomib	100	8	C12385	0.957234	0.879767
BT20	Everolimus	100	8	C12385	0.965253	0.818094
BT20	Everolimus	100	8	C12385	0.889994	0.978778
BT20	Vincristine	100	8	C12385	0.970615	0.876799
BT20	Vincristine	100	8	C12385	0.958613	0.864497
BT20	Mechlor	100	8	C12385	0.893678	0.87617
BT20	Mechlor	100	8	C12385	0.912402	0.852022
BT20	Letrozole	100	8	C12385	0.929356	0.890538
BT20	Letrozole	100	8	C12385	0.954483	0.90146
BT20	Chlorambucil	100	8	C12385	0.958975	0.899583
BT20	Chlorambucil	100	8	C12385	0.923074	0.865842
BT20	Omace	100	8	C12385	0.914945	0.860951
BT20	Omace	100	8	C12385	0.874818	0.886979
BT20	Docetaxel	100	8	C12385	0.914563	0.885409
BT20	Docetaxel	100	8	C12385	0.932683	0.86766
BT20	Azacitidine	100	8	C12385	0.919978	0.856688
BT20	Azacitidine	100	8	C12385	0.962605	0.86257
BT20	Dactinomycin	100	8	C12385	0.866879	0.80801
BT20	Dactinomycin	100	8	C12385	0.82847	0.814916
BT20	Rapamycin	1	8	C12385	0.954552	0.869736
BT20	Rapamycin	1	8	C12385	0.920028	0.868228
BT20	Oxaliplatin	1	8	C12385	0.932062	0.886791
BT20	Oxaliplatin	1	8	C12385	0.938295	0.900237
BT20	Bortezomib	1	8	C12385	0.887644	0.854591
BT20	Bortezomib	1	8	C12385	0.930958	0.935843
BT20	Vorinostat	1	8	C12385	0.924625	0.888311
BT20	Vorinostat	1	8	C12385	0.920666	0.924407
BT20	Vincristine	1	8	C12385	0.922094	0.896094
BT20	Vincristine	1	8	C12385	0.927586	0.910395
BT20	Mechlor	1	8	C12385	0.919762	0.892252
BT20	Mechlor	1	8	C12385	0.927348	0.890481
BT20	Toremifene	1	8	C12385	0.979218	0.927591
BT20	Toremifene	1	8	C12385	0.979787	0.928992
BT20	Chlorambucil	1	8	C12385	0.938326	0.90705
BT20	Chlorambucil	1	8	C12385	0.951081	0.890002
BT20	Omace	1	8	C12385	0.898391	0.898606
BT20	Omace	1	8	C12385	0.933413	0.899153
BT20	Lomustine	1	8	C12385	0.956482	0.886934
BT20	Lomustine	1	8	C12385	0.964365	0.906152
BT20	Azacitidine	1	8	C12385	0.941407	0.890113
BT20	Azacitidine	1	8	C12385	0.928731	0.883216
BT20	Dactinomycin	1	8	C12385	0.915961	0.821378
BT20	Dactinomycin	1	8	C12385	0.906432	0.863623
BT20	Cisplatin	10	8	C12385	0.869955	0.870417
BT20	Cisplatin	10	8	C12385	0.917006	0.898223
BT20	Erlotinib	10	8	C12385	0.966235	0.913813
BT20	Erlotinib	10	8	C12385	0.955866	0.900028
BT20	Mitomycin C	10	8	C12385	0.920093	0.90231
BT20	Mitomycin C	10	8	C12385	0.894365	0.89801
BT20	Lapatinib	10	8	C12385	0.926072	0.887704
BT20	Lapatinib	10	8	C12385	0.938421	0.881715
BT20	Mitoxantrone	10	8	C12385	0.305916	0.244825
BT20	Mitoxantrone	10	8	C12385	0.378852	0.330267
BT20	Fulvestrant	10	8	C12385	0.997186	0.96388
BT20	Fulvestrant	10	8	C12385	0.980488	0.920129
BT20	Carmustine	10	8	C12385	0.941703	0.902914
BT20	Carmustine	10	8	C12385	0.956572	0.909112
BT20	Carboplatin	10	8	C12385	0.986337	0.903861
BT20	Carboplatin	10	8	C12385	0.925758	0.886966
BT20	Megestrol	10	8	C12385	0.972372	0.935764
BT20	Megestrol	10	8	C12385	0.97736	0.923002
BT20	Irinotecan	10	8	C12385	0.941892	0.933578
BT20	Irinotecan	10	8	C12385	0.984489	0.901934
BT20	Teniposide	10	8	C12385	0.921359	0.856472
BT20	Teniposide	10	8	C12385	0.938663	0.895437
BT20	Cisplatin	0.1	8	C12385	0.920323	0.850891
BT20	Cisplatin	0.1	8	C12385	0.90928	0.892864
BT20	Erlotinib	0.1	8	C12385	0.937111	0.891181
BT20	Erlotinib	0.1	8	C12385	0.964484	0.904944
BT20	Mitomycin C	0.1	8	C12385	0.936215	0.937042
BT20	Mitomycin C	0.1	8	C12385	0.955275	0.916675
BT20	Lapatinib	0.1	8	C12385	0.93813	0.905021
BT20	Lapatinib	0.1	8	C12385	0.92188	0.927879
BT20	Mitoxantrone	0.1	8	C12385	0.791229	0.796826
BT20	Mitoxantrone	0.1	8	C12385	0.780827	0.807605
BT20	Fulvestrant	0.1	8	C12385	0.951879	0.901604
BT20	Fulvestrant	0.1	8	C12385	0.912915	0.898622
BT20	Carmustine	0.1	8	C12385	0.937437	0.95907
BT20	Carmustine	0.1	8	C12385	0.936388	0.891719
BT20	Carboplatin	0.1	8	C12385	0.954262	0.902484
BT20	Carboplatin	0.1	8	C12385	0.921509	0.893727
BT20	Megestrol	0.1	8	C12385	0.916217	0.893612
BT20	Megestrol	0.1	8	C12385	0.956827	0.903539
BT20	Irinotecan	0.1	8	C12385	0.980818	0.941425
BT20	Irinotecan	0.1	8	C12385	0.93879	0.89033
BT20	Teniposide	0.1	8	C12385	0.930256	0.853996
BT20	Teniposide	0.1	8	C12385	0.927367	0.878506
BT20	Jc-1	0	8	C12385	0.953704	0.873793
BT20	Methotrexate	10	8	C12385	0.937874	0.900462
BT20	Methotrexate	10	8	C12385	0.936143	0.936467
BT20	Palbociclib	10	8	C12385	0.82639	0.89931
BT20	Palbociclib	10	8	C12385	0.927779	0.905514
BT20	Fluorouracil	10	8	C12385	0.93347	0.920454
BT20	Fluorouracil	10	8	C12385	0.936614	0.89802
BT20	Exemestane	10	8	C12385	0.952952	0.894133
BT20	Exemestane	10	8	C12385	0.946054	0.917387
BT20	Jc-1	0	8	C12385	0.946922	0.917366
BT20	Paclitaxel	10	8	C12385	0.995528	0.952529
BT20	Paclitaxel	10	8	C12385	0.969525	0.912451
BT20	Tamoxifen	10	8	C12385	0.94375	0.904892
BT20	Tamoxifen	10	8	C12385	0.96053	0.872896
BT20	Ixabepilone	10	8	C12385	0.986683	0.902217
BT20	Ixabepilone	10	8	C12385	0.951659	0.859776
BT20	Sunitinib	10	8	C12385	0.929602	0.966904
BT20	Sunitinib	10	8	C12385	0.976517	0.926601
BT20	Etoposide	0.1	8	C12385	0.942433	0.872506
BT20	Etoposide	0.1	8	C12385	0.920669	0.861474
BT20	Methotrexate	0.1	8	C12385	0.935805	0.906996
BT20	Methotrexate	0.1	8	C12385	0.932616	0.918041
BT20	Palbociclib	0.1	8	C12385	0.951596	0.931018
BT20	Palbociclib	0.1	8	C12385	0.937038	0.927403
BT20	Gemcitabine	0.1	8	C12385	0.92669	0.924906
BT20	Gemcitabine	0.1	8	C12385	0.977806	0.90662
BT20	Fluorouracil	0.1	8	C12385	0.948647	0.895809
BT20	Fluorouracil	0.1	8	C12385	0.901498	0.912212
BT20	Exemestane	0.1	8	C12385	0.943555	0.988357
BT20	Exemestane	0.1	8	C12385	0.945051	0.93474
BT20	DMSO-Media Only	0	8	C12385	0.819776	0.946902
BT20	DMSO-Media Only	0	8	C12385	0.933844	0.9778
BT20	Paclitaxel	0.1	8	C12385	0.969614	0.970198
BT20	Paclitaxel	0.1	8	C12385	0.930991	0.909459
BT20	Tamoxifen	0.1	8	C12385	0.976106	0.934827
BT20	Tamoxifen	0.1	8	C12385	0.934581	0.941263
BT20	Vinorelbine	0.1	8	C12385	0.978105	0.924066
BT20	Vinorelbine	0.1	8	C12385	0.932668	0.942245
BT20	Ixabepilone	0.1	8	C12385	0.928449	0.917262
BT20	Ixabepilone	0.1	8	C12385	0.939374	0.867995
BT20	Sunitinib	0.1	8	C12385	0.926868	0.85791
BT20	Sunitinib	0.1	8	C12385	0.883129	0.853966
BT20	Etoposide	10	8	C12385	0.888533	0.871979
BT20	Etoposide	10	8	C12385	0.930428	0.880383
BT20	Capecitabine	10	8	C12385	0.93749	0.897818
BT20	Capecitabine	10	8	C12385	0.95644	0.973769
BT20	Rapamycin	10	8	C12385	0.879225	0.814434
BT20	Rapamycin	10	8	C12385	0.938925	0.838009
BT20	Gemcitabine	10	8	C12385	0.936567	0.92215
BT20	Gemcitabine	10	8	C12385	0.965009	0.904479
BT20	Anastrozole	10	8	C12385	0.93909	0.90466
BT20	Anastrozole	10	8	C12385	0.940159	0.904036
BT20	Vorinostat	10	8	C12385	0.962745	0.931089
BT20	Vorinostat	10	8	C12385	0.930591	0.899737
BT20	Goserelin	10	8	C12385	0.959269	0.898643
BT20	Goserelin	10	8	C12385	0.930592	0.916129
BT20	Toremifene	10	8	C12385	0.978386	0.883961
BT20	Toremifene	10	8	C12385	0.924899	0.884129
BT20	Vinorelbine	10	8	C12385	0.952949	0.910868
BT20	Vinorelbine	10	8	C12385	0.940335	0.885148
BT20	Vinblastine	10	8	C12385	0.901475	0.841504
BT20	Vinblastine	10	8	C12385	0.924372	0.835678
BT20	Lomustine	10	8	C12385	0.916344	0.869322
BT20	Lomustine	10	8	C12385	0.873737	0.921127
BT20	Romidepsin	0.1	8	C12385	0.936813	0.913575
BT20	Romidepsin	0.1	8	C12385	0.890326	0.865723
BT20	Capecitabine	0.1	8	C12385	0.93195	0.875721
BT20	Capecitabine	0.1	8	C12385	0.927571	0.884194
BT20	Rapamycin	0.1	8	C12385	0.927696	0.899066
BT20	Rapamycin	0.1	8	C12385	0.967371	0.904356
BT20	Everolimus	0.1	8	C12385	0.974343	0.891959
BT20	Everolimus	0.1	8	C12385	0.935513	0.889156
BT20	Anastrozole	0.1	8	C12385	0.948351	0.885826
BT20	Anastrozole	0.1	8	C12385	0.926265	0.979081
BT20	Vorinostat	0.1	8	C12385	0.962703	0.898288
BT20	Vorinostat	0.1	8	C12385	0.938174	0.927898
BT20	Letrozole	0.1	8	C12385	0.811204	0.940234
BT20	Letrozole	0.1	8	C12385	0.944794	0.906348
BT20	Goserelin	0.1	8	C12385	0.966305	0.905024
BT20	Goserelin	0.1	8	C12385	0.966891	0.893284
BT20	Toremifene	0.1	8	C12385	0.977287	0.918451
BT20	Toremifene	0.1	8	C12385	0.954939	0.903766
BT20	Docetaxel	0.1	8	C12385	0.960316	0.908476
BT20	Docetaxel	0.1	8	C12385	0.981022	0.878073
BT20	Vinblastine	0.1	8	C12385	0.967623	0.900147
BT20	Vinblastine	0.1	8	C12385	0.945417	0.864047
BT20	Lomustine	0.1	8	C12385	0.951531	0.90614
BT20	Lomustine	0.1	8	C12385	0.901592	0.876999
BT20	Romidepsin	10	8	C12385	0.895811	0.919941
BT20	Romidepsin	10	8	C12385	0.919321	0.891956
BT20	Oxaliplatin	10	8	C12385	0.891698	0.889293
BT20	Oxaliplatin	10	8	C12385	0.937471	0.881038
BT20	Bortezomib	10	8	C12385	0.952221	0.870226
BT20	Bortezomib	10	8	C12385	0.931537	0.868059
BT20	Everolimus	10	8	C12385	0.939027	0.859452
BT20	Everolimus	10	8	C12385	0.952427	0.871176
BT20	Vincristine	10	8	C12385	0.969353	0.903462
BT20	Vincristine	10	8	C12385	0.958741	0.877835
BT20	Mechlor	10	8	C12385	0.950239	0.86483
BT20	Mechlor	10	8	C12385	0.973383	0.865349
BT20	Letrozole	10	8	C12385	0.98758	0.884745
BT20	Letrozole	10	8	C12385	0.940447	0.860925
BT20	Chlorambucil	10	8	C12385	0.948266	0.876325
BT20	Chlorambucil	10	8	C12385	0.958756	0.871733
BT20	Omace	10	8	C12385	0.911732	0.867209
BT20	Omace	10	8	C12385	0.926409	0.851792
BT20	Docetaxel	10	8	C12385	0.938835	0.890086
BT20	Docetaxel	10	8	C12385	0.971093	0.872513
BT20	Azacitidine	10	8	C12385	0.952206	0.840759
BT20	Azacitidine	10	8	C12385	0.957602	0.850441
BT20	Dactinomycin	10	8	C12385	0.903484	0.863762
BT20	Dactinomycin	10	8	C12385	0.878362	0.863871
BT20	Bortezomib	0.1	8	C12385	0.884079	0.949345
BT20	Bortezomib	0.1	8	C12385	0.985627	0.925102
BT20	Oxaliplatin	0.1	8	C12385	0.947448	0.922083
BT20	Oxaliplatin	0.1	8	C12385	0.975827	0.909206
BT20	Mechlor	0.1	8	C12385	0.966439	0.874831
BT20	Mechlor	0.1	8	C12385	0.904582	0.867428
BT20	Vincristine	0.1	8	C12385	0.962941	0.861183
BT20	Vincristine	0.1	8	C12385	0.94214	0.889032
BT20	Jc-1	0	8	C12385	0.930942	0.849882
BT20	Omace	0.1	8	C12385	0.926397	0.861403
BT20	Omace	0.1	8	C12385	0.933936	0.90604
BT20	Chlorambucil	0.1	8	C12385	0.926613	0.920133
BT20	Chlorambucil	0.1	8	C12385	0.902274	0.878601
BT20	Dactinomycin	0.1	8	C12385	0.916875	0.87522
BT20	Dactinomycin	0.1	8	C12385	0.940786	0.89341
BT20	Azacitidine	0.1	8	C12385	0.906571	0.892526
BT20	Azacitidine	0.1	8	C12385	0.932776	0.88325
BT20	Jc-1	0	8	C12385	0.911207	0.882781
BT20	Erlotinib	100	16	C12385	0.995274	0.868766
BT20	Erlotinib	100	16	C12385	0.892489	0.825149
BT20	Mitomycin C	100	16	C12385	0.563675	0.563763
BT20	Mitomycin C	100	16	C12385	0.638718	0.633759
BT20	Jc-1	0	16	C12385	0.870464	0.831289
BT20	Carmustine	100	16	C12385	0.914498	0.83278
BT20	Carmustine	100	16	C12385	0.813593	0.787927
BT20	Carboplatin	100	16	C12385	0.821509	0.805282
BT20	Carboplatin	100	16	C12385	0.844853	0.81614
BT20	Jc-1	0	16	C12385	0.844869	0.883913
BT20	Irinotecan	100	16	C12385	0.940246	0.894821
BT20	Irinotecan	100	16	C12385	0.92954	0.861922
BT20	Teniposide	100	16	C12385	0.944415	0.850456
BT20	Teniposide	100	16	C12385	0.888958	0.865337
BT20	Cisplatin	1	16	C12385	0.820292	0.845929
BT20	Cisplatin	1	16	C12385	0.772975	0.792523
BT20	Erlotinib	1	16	C12385	0.828459	0.808207
BT20	Erlotinib	1	16	C12385	0.892821	0.863592
BT20	Mitomycin C	1	16	C12385	0.789647	0.780603
BT20	Mitomycin C	1	16	C12385	0.81301	0.820581
BT20	Lapatinib	1	16	C12385	0.826719	0.849599
BT20	Lapatinib	1	16	C12385	0.842466	0.842178
BT20	Mitoxantrone	1	16	C12385	0.36488	0.488643
BT20	Mitoxantrone	1	16	C12385	0.38325	0.451251
BT20	Fulvestrant	1	16	C12385	0.840553	0.81161
BT20	Fulvestrant	1	16	C12385	0.791399	0.76866
BT20	Carmustine	1	16	C12385	0.795857	0.886283
BT20	Carmustine	1	16	C12385	0.783021	0.79193
BT20	Carboplatin	1	16	C12385	0.900536	0.742703
BT20	Carboplatin	1	16	C12385	0.800754	0.827097
BT20	Megestrol	1	16	C12385	0.867186	0.849509
BT20	Megestrol	1	16	C12385	0.817234	0.930913
BT20	Irinotecan	1	16	C12385	0.843554	0.834625
BT20	Irinotecan	1	16	C12385	0.874391	0.832564
BT20	Teniposide	1	16	C12385	0.879465	0.853345
BT20	Teniposide	1	16	C12385	0.877605	0.82625
BT20	Cisplatin	100	16	C12385	0.483717	0.597899
BT20	Cisplatin	100	16	C12385	0.465544	0.831371
BT20	Methotrexate	100	16	C12385	0.796307	0.854022
BT20	Methotrexate	100	16	C12385	0.83971	0.807057
BT20	Palbociclib	100	16	C12385	0.637008	0.645837
BT20	Palbociclib	100	16	C12385	0.52157	0.594544
BT20	Lapatinib	100	16	C12385	0.895168	0.812916
BT20	Lapatinib	100	16	C12385	0.88675	0.813845
BT20	Fluorouracil	100	16	C12385	0.820661	0.836392
BT20	Fluorouracil	100	16	C12385	0.837403	0.786156
BT20	Exemestane	100	16	C12385	0.847357	0.838055
BT20	Exemestane	100	16	C12385	0.858398	0.899241
BT20	Fulvestrant	100	16	C12385	0.726392	0.97807
BT20	Fulvestrant	100	16	C12385	0.795497	0.995397
BT20	Megestrol	100	16	C12385	0.865274	0.844999
BT20	Megestrol	100	16	C12385	0.898042	0.829337
BT20	Ixabepilone	100	16	C12385	0.804511	0.859337
BT20	Ixabepilone	100	16	C12385	0.851415	0.855812
BT20	Sunitinib	100	16	C12385	0.212743	0.250395
BT20	Sunitinib	100	16	C12385	0.156963	0.0837944
BT20	Etoposide	1	16	C12385	0.791083	0.781207
BT20	Etoposide	1	16	C12385	0.811762	0.786122
BT20	Methotrexate	1	16	C12385	0.888916	0.751523
BT20	Methotrexate	1	16	C12385	0.885784	0.807672
BT20	Palbociclib	1	16	C12385	0.926757	0.758091
BT20	Palbociclib	1	16	C12385	0.902084	0.814529
BT20	Gemcitabine	1	16	C12385	0.872986	0.787434
BT20	Gemcitabine	1	16	C12385	0.85055	0.820766
BT20	Fluorouracil	1	16	C12385	0.933146	0.836497
BT20	Fluorouracil	1	16	C12385	0.879899	0.830587
BT20	Exemestane	1	16	C12385	0.869917	0.853944
BT20	Exemestane	1	16	C12385	0.812691	0.805445
BT20	DMSO-Media Only	0	16	C12385	0.931418	0.905673
BT20	DMSO-Media Only	0	16	C12385	0.924965	0.928005
BT20	Paclitaxel	1	16	C12385	0.916582	0.803522
BT20	Paclitaxel	1	16	C12385	0.928755	0.833626
BT20	Tamoxifen	1	16	C12385	0.873277	0.838293
BT20	Tamoxifen	1	16	C12385	0.92827	0.787787
BT20	Vinorelbine	1	16	C12385	0.921067	0.827218
BT20	Vinorelbine	1	16	C12385	0.906238	0.902331
BT20	Ixabepilone	1	16	C12385	0.918102	0.815514
BT20	Ixabepilone	1	16	C12385	0.85352	0.812929
BT20	Sunitinib	1	16	C12385	0.845391	0.817025
BT20	Sunitinib	1	16	C12385	0.873074	0.819055
BT20	Etoposide	100	16	C12385	0.865058	0.859378
BT20	Etoposide	100	16	C12385	0.84239	0.871164
BT20	Capecitabine	100	16	C12385	0.896284	0.834188
BT20	Capecitabine	100	16	C12385	0.87727	0.828645
BT20	Rapamycin	100	16	C12385	0.93684	0.99857
BT20	Rapamycin	100	16	C12385	0.9971	0.70475
BT20	Gemcitabine	100	16	C12385	0.863101	0.792481
BT20	Gemcitabine	100	16	C12385	0.882407	0.783528
BT20	Anastrozole	100	16	C12385	0.930564	0.7907
BT20	Anastrozole	100	16	C12385	0.89398	0.804818
BT20	Vorinostat	100	16	C12385	0.896011	0.834657
BT20	Vorinostat	100	16	C12385	0.871696	0.804871
BT20	Goserelin	100	16	C12385	0.862112	0.799877
BT20	Goserelin	100	16	C12385	0.943511	0.853707
BT20	Toremifene	100	16	C12385	0.238742	0.231191
BT20	Toremifene	100	16	C12385	0.22535	0.438359
BT20	Vinorelbine	100	16	C12385	0.320752	0.506773
BT20	Vinorelbine	100	16	C12385	0.297644	0.488976
BT20	Vinblastine	100	16	C12385	0.456659	0.692725
BT20	Vinblastine	100	16	C12385	0.440451	0.464561
BT20	Lomustine	100	16	C12385	0.832795	0.875459
BT20	Lomustine	100	16	C12385	0.779552	0.825883
BT20	Romidepsin	1	16	C12385	0.831686	0.789492
BT20	Romidepsin	1	16	C12385	0.849143	0.810298
BT20	Capecitabine	1	16	C12385	0.942144	0.837911
BT20	Capecitabine	1	16	C12385	0.928183	0.844884
BT20	Jc-1	0	16	C12385	0.940351	0.848866
BT20	Everolimus	1	16	C12385	0.85603	0.81853
BT20	Everolimus	1	16	C12385	0.875609	0.899209
BT20	Anastrozole	1	16	C12385	0.872525	0.818263
BT20	Anastrozole	1	16	C12385	0.867917	0.813772
BT20	Letrozole	1	16	C12385	0.812465	0.801098
BT20	Letrozole	1	16	C12385	0.881142	0.787722
BT20	Goserelin	1	16	C12385	0.862838	0.893638
BT20	Goserelin	1	16	C12385	0.853498	0.818158
BT20	Jc-1	0	16	C12385	0.914848	0.818982
BT20	Docetaxel	1	16	C12385	0.866639	0.838662
BT20	Docetaxel	1	16	C12385	0.882825	0.813692
BT20	Vinblastine	1	16	C12385	0.883119	0.81757
BT20	Vinblastine	1	16	C12385	0.867311	0.815516
BT20	Oxaliplatin	100	16	C12385	0.912521	0.835133
BT20	Oxaliplatin	100	16	C12385	0.853269	0.906203
BT20	Bortezomib	100	16	C12385	0.84693	0.836645
BT20	Bortezomib	100	16	C12385	0.917752	0.823443
BT20	Everolimus	100	16	C12385	0.921584	0.743823
BT20	Everolimus	100	16	C12385	0.848511	0.735088
BT20	Vincristine	100	16	C12385	0.969517	0.853428
BT20	Vincristine	100	16	C12385	0.927166	0.833728
BT20	Mechlor	100	16	C12385	0.832564	0.820262
BT20	Mechlor	100	16	C12385	0.802014	0.774493
BT20	Letrozole	100	16	C12385	0.862015	0.812216
BT20	Letrozole	100	16	C12385	0.90004	0.826643
BT20	Chlorambucil	100	16	C12385	0.900474	0.797597
BT20	Chlorambucil	100	16	C12385	0.829499	0.781325
BT20	Omace	100	16	C12385	0.649039	0.641326
BT20	Omace	100	16	C12385	0.605463	0.67084
BT20	Docetaxel	100	16	C12385	0.85864	0.839913
BT20	Docetaxel	100	16	C12385	0.871129	0.793593
BT20	Azacitidine	100	16	C12385	0.791049	0.695878
BT20	Azacitidine	100	16	C12385	0.861261	0.718694
BT20	Dactinomycin	100	16	C12385	0.69895	0.727468
BT20	Dactinomycin	100	16	C12385	0.696153	0.649807
BT20	Rapamycin	1	16	C12385	0.893464	0.825776
BT20	Rapamycin	1	16	C12385	0.823081	0.817085
BT20	Oxaliplatin	1	16	C12385	0.867478	0.798141
BT20	Oxaliplatin	1	16	C12385	0.886667	0.829351
BT20	Bortezomib	1	16	C12385	0.79444	0.741283
BT20	Bortezomib	1	16	C12385	0.84474	0.891317
BT20	Vorinostat	1	16	C12385	0.872073	0.809394
BT20	Vorinostat	1	16	C12385	0.858184	0.863917
BT20	Vincristine	1	16	C12385	0.884019	0.847983
BT20	Vincristine	1	16	C12385	0.846986	0.857769
BT20	Mechlor	1	16	C12385	0.848274	0.814045
BT20	Mechlor	1	16	C12385	0.861175	0.841424
BT20	Toremifene	1	16	C12385	0.90641	0.863546
BT20	Toremifene	1	16	C12385	0.912615	0.925339
BT20	Chlorambucil	1	16	C12385	0.863478	0.821608
BT20	Chlorambucil	1	16	C12385	0.875029	0.793415
BT20	Omace	1	16	C12385	0.781073	0.855078
BT20	Omace	1	16	C12385	0.828574	0.837681
BT20	Lomustine	1	16	C12385	0.879862	0.781977
BT20	Lomustine	1	16	C12385	0.887143	0.798544
BT20	Azacitidine	1	16	C12385	0.8719	0.820322
BT20	Azacitidine	1	16	C12385	0.820718	0.850341
BT20	Dactinomycin	1	16	C12385	0.826606	0.821601
BT20	Dactinomycin	1	16	C12385	0.855855	0.790556
BT20	Cisplatin	10	16	C12385	0.791895	0.803776
BT20	Cisplatin	10	16	C12385	0.837421	0.801204
BT20	Erlotinib	10	16	C12385	0.885493	0.823908
BT20	Erlotinib	10	16	C12385	0.926948	0.845223
BT20	Mitomycin C	10	16	C12385	0.863184	0.844061
BT20	Mitomycin C	10	16	C12385	0.817028	0.818684
BT20	Lapatinib	10	16	C12385	0.800697	0.81639
BT20	Lapatinib	10	16	C12385	0.854243	0.791731
BT20	Mitoxantrone	10	16	C12385	0.624499	0.331627
BT20	Mitoxantrone	10	16	C12385	0.603553	0.471669
BT20	Fulvestrant	10	16	C12385	0.969979	0.914942
BT20	Fulvestrant	10	16	C12385	0.928153	0.873071
BT20	Carmustine	10	16	C12385	0.817008	0.831323
BT20	Carmustine	10	16	C12385	0.887656	0.801328
BT20	Carboplatin	10	16	C12385	0.859402	0.795581
BT20	Carboplatin	10	16	C12385	0.82486	0.771303
BT20	Megestrol	10	16	C12385	0.900096	0.960148
BT20	Megestrol	10	16	C12385	0.938261	0.865992
BT20	Irinotecan	10	16	C12385	0.881825	0.839678
BT20	Irinotecan	10	16	C12385	0.884373	0.862421
BT20	Teniposide	10	16	C12385	0.886224	0.810018
BT20	Teniposide	10	16	C12385	0.893647	0.82775
BT20	Cisplatin	0.1	16	C12385	0.824074	0.776014
BT20	Cisplatin	0.1	16	C12385	0.837272	0.796005
BT20	Erlotinib	0.1	16	C12385	0.866884	0.802011
BT20	Erlotinib	0.1	16	C12385	0.879782	0.834471
BT20	Mitomycin C	0.1	16	C12385	0.872363	0.881681
BT20	Mitomycin C	0.1	16	C12385	0.906624	0.839393
BT20	Lapatinib	0.1	16	C12385	0.895839	0.842095
BT20	Lapatinib	0.1	16	C12385	0.867807	0.871261
BT20	Mitoxantrone	0.1	16	C12385	0.746421	0.743313
BT20	Mitoxantrone	0.1	16	C12385	0.728401	0.762248
BT20	Fulvestrant	0.1	16	C12385	0.882608	0.84515
BT20	Fulvestrant	0.1	16	C12385	0.844731	0.820247
BT20	Carmustine	0.1	16	C12385	0.826238	0.871353
BT20	Carmustine	0.1	16	C12385	0.839944	0.794553
BT20	Carboplatin	0.1	16	C12385	0.874155	0.820229
BT20	Carboplatin	0.1	16	C12385	0.836238	0.798636
BT20	Megestrol	0.1	16	C12385	0.849472	0.85702
BT20	Megestrol	0.1	16	C12385	0.878921	0.816098
BT20	Irinotecan	0.1	16	C12385	0.959631	0.872959
BT20	Irinotecan	0.1	16	C12385	0.837018	0.857593
BT20	Teniposide	0.1	16	C12385	0.908218	0.862563
BT20	Teniposide	0.1	16	C12385	0.982326	0.841956
BT20	Jc-1	0	16	C12385	0.874221	0.860384
BT20	Methotrexate	10	16	C12385	0.876458	0.848692
BT20	Methotrexate	10	16	C12385	0.882785	0.845181
BT20	Palbociclib	10	16	C12385	0.700176	0.855014
BT20	Palbociclib	10	16	C12385	0.90102	0.868978
BT20	Fluorouracil	10	16	C12385	0.855618	0.850016
BT20	Fluorouracil	10	16	C12385	0.852775	0.814062
BT20	Exemestane	10	16	C12385	0.925662	0.840982
BT20	Exemestane	10	16	C12385	0.888152	0.852139
BT20	Jc-1	0	16	C12385	0.877678	0.838743
BT20	Paclitaxel	10	16	C12385	0.936774	0.932598
BT20	Paclitaxel	10	16	C12385	0.895487	0.823131
BT20	Tamoxifen	10	16	C12385	0.950103	0.853923
BT20	Tamoxifen	10	16	C12385	0.964496	0.817168
BT20	Ixabepilone	10	16	C12385	0.921974	0.816835
BT20	Ixabepilone	10	16	C12385	0.856546	0.798644
BT20	Sunitinib	10	16	C12385	0.967721	0.951529
BT20	Sunitinib	10	16	C12385	0.918968	0.89657
BT20	Etoposide	0.1	16	C12385	0.866506	0.804038
BT20	Etoposide	0.1	16	C12385	0.824005	0.791671
BT20	Methotrexate	0.1	16	C12385	0.898013	0.805286
BT20	Methotrexate	0.1	16	C12385	0.87428	0.838488
BT20	Palbociclib	0.1	16	C12385	0.86186	0.85156
BT20	Palbociclib	0.1	16	C12385	0.863251	0.875258
BT20	Gemcitabine	0.1	16	C12385	0.844317	0.871234
BT20	Gemcitabine	0.1	16	C12385	0.91388	0.838068
BT20	Fluorouracil	0.1	16	C12385	0.907735	0.82093
BT20	Fluorouracil	0.1	16	C12385	0.830149	0.849973
BT20	Exemestane	0.1	16	C12385	0.8949	0.937284
BT20	Exemestane	0.1	16	C12385	0.861498	0.842296
BT20	DMSO-Media Only	0	16	C12385	0.917422	0.901008
BT20	DMSO-Media Only	0	16	C12385	0.922864	0.981059
BT20	Paclitaxel	0.1	16	C12385	0.907691	0.884202
BT20	Paclitaxel	0.1	16	C12385	0.885735	0.799007
BT20	Tamoxifen	0.1	16	C12385	0.867357	0.830549
BT20	Tamoxifen	0.1	16	C12385	0.88931	0.792616
BT20	Vinorelbine	0.1	16	C12385	0.951597	0.804924
BT20	Vinorelbine	0.1	16	C12385	0.871139	0.793565
BT20	Ixabepilone	0.1	16	C12385	0.86106	0.81694
BT20	Ixabepilone	0.1	16	C12385	0.832435	0.847963
BT20	Sunitinib	0.1	16	C12385	0.82517	0.801744
BT20	Sunitinib	0.1	16	C12385	0.820506	0.813407
BT20	Etoposide	10	16	C12385	0.809401	0.807649
BT20	Etoposide	10	16	C12385	0.832602	0.811774
BT20	Capecitabine	10	16	C12385	0.874534	0.791364
BT20	Capecitabine	10	16	C12385	0.890741	0.902231
BT20	Rapamycin	10	16	C12385	0.845579	0.783863
BT20	Rapamycin	10	16	C12385	0.960121	0.836493
BT20	Gemcitabine	10	16	C12385	0.852447	0.793493
BT20	Gemcitabine	10	16	C12385	0.881564	0.815331
BT20	Anastrozole	10	16	C12385	0.87677	0.787853
BT20	Anastrozole	10	16	C12385	0.852602	0.80001
BT20	Vorinostat	10	16	C12385	0.907807	0.831751
BT20	Vorinostat	10	16	C12385	0.833734	0.8049
BT20	Goserelin	10	16	C12385	0.866891	0.793081
BT20	Goserelin	10	16	C12385	0.839271	0.795175
BT20	Toremifene	10	16	C12385	0.874848	0.814219
BT20	Toremifene	10	16	C12385	0.868716	0.839432
BT20	Vinorelbine	10	16	C12385	0.950129	0.868923
BT20	Vinorelbine	10	16	C12385	0.88407	0.830062
BT20	Vinblastine	10	16	C12385	0.855704	0.799489
BT20	Vinblastine	10	16	C12385	0.863869	0.821936
BT20	Lomustine	10	16	C12385	0.835173	0.849385
BT20	Lomustine	10	16	C12385	0.829661	0.926029
BT20	Romidepsin	0.1	16	C12385	0.826766	0.868817
BT20	Romidepsin	0.1	16	C12385	0.769993	0.777488
BT20	Capecitabine	0.1	16	C12385	0.879513	0.796233
BT20	Capecitabine	0.1	16	C12385	0.828688	0.813389
BT20	Rapamycin	0.1	16	C12385	0.925418	0.831248
BT20	Rapamycin	0.1	16	C12385	0.870532	0.799879
BT20	Everolimus	0.1	16	C12385	0.926111	0.73957
BT20	Everolimus	0.1	16	C12385	0.815553	0.779692
BT20	Anastrozole	0.1	16	C12385	0.864836	0.796144
BT20	Anastrozole	0.1	16	C12385	0.830185	0.923642
BT20	Vorinostat	0.1	16	C12385	0.844837	0.801797
BT20	Vorinostat	0.1	16	C12385	0.803301	0.814562
BT20	Letrozole	0.1	16	C12385	0.941407	0.831695
BT20	Letrozole	0.1	16	C12385	0.853204	0.800516
BT20	Goserelin	0.1	16	C12385	0.852558	0.780015
BT20	Goserelin	0.1	16	C12385	0.83682	0.786073
BT20	Toremifene	0.1	16	C12385	0.845061	0.848054
BT20	Toremifene	0.1	16	C12385	0.826534	0.79244
BT20	Docetaxel	0.1	16	C12385	0.872263	0.779245
BT20	Docetaxel	0.1	16	C12385	0.86183	0.833201
BT20	Vinblastine	0.1	16	C12385	0.896982	0.826543
BT20	Vinblastine	0.1	16	C12385	0.852627	0.815806
BT20	Lomustine	0.1	16	C12385	0.847186	0.865556
BT20	Lomustine	0.1	16	C12385	0.834779	0.823062
BT20	Romidepsin	10	16	C12385	0.807839	0.850863
BT20	Romidepsin	10	16	C12385	0.789874	0.807403
BT20	Oxaliplatin	10	16	C12385	0.766189	0.835664
BT20	Oxaliplatin	10	16	C12385	0.819304	0.825649
BT20	Bortezomib	10	16	C12385	0.784995	0.829583
BT20	Bortezomib	10	16	C12385	0.730049	0.786787
BT20	Everolimus	10	16	C12385	0.881726	0.836265
BT20	Everolimus	10	16	C12385	0.873554	0.86072
BT20	Vincristine	10	16	C12385	0.856458	0.898017
BT20	Vincristine	10	16	C12385	0.859247	0.843487
BT20	Mechlor	10	16	C12385	0.817632	0.804667
BT20	Mechlor	10	16	C12385	0.843224	0.839926
BT20	Letrozole	10	16	C12385	0.93188	0.863024
BT20	Letrozole	10	16	C12385	0.819923	0.811483
BT20	Chlorambucil	10	16	C12385	0.830762	0.806935
BT20	Chlorambucil	10	16	C12385	0.80372	0.834454
BT20	Omace	10	16	C12385	0.562309	0.607586
BT20	Omace	10	16	C12385	0.607164	0.686872
BT20	Docetaxel	10	16	C12385	0.8199	0.879671
BT20	Docetaxel	10	16	C12385	0.861523	0.836211
BT20	Azacitidine	10	16	C12385	0.837203	0.799335
BT20	Azacitidine	10	16	C12385	0.879826	0.784423
BT20	Dactinomycin	10	16	C12385	0.80836	0.762854
BT20	Dactinomycin	10	16	C12385	0.838112	0.743684
BT20	Bortezomib	0.1	16	C12385	0.808973	0.981416
BT20	Bortezomib	0.1	16	C12385	0.949414	0.947315
BT20	Oxaliplatin	0.1	16	C12385	0.834921	0.912748
BT20	Oxaliplatin	0.1	16	C12385	0.900653	0.929885
BT20	Mechlor	0.1	16	C12385	0.849138	0.817323
BT20	Mechlor	0.1	16	C12385	0.808909	0.81503
BT20	Vincristine	0.1	16	C12385	0.89316	0.814717
BT20	Vincristine	0.1	16	C12385	0.878654	0.873607
BT20	Jc-1	0	16	C12385	0.843659	0.808454
BT20	Omace	0.1	16	C12385	0.86146	0.818185
BT20	Omace	0.1	16	C12385	0.84636	0.848231
BT20	Chlorambucil	0.1	16	C12385	0.798675	0.913238
BT20	Chlorambucil	0.1	16	C12385	0.846553	0.834558
BT20	Dactinomycin	0.1	16	C12385	0.869102	0.835766
BT20	Dactinomycin	0.1	16	C12385	0.917043	0.874369
BT20	Azacitidine	0.1	16	C12385	0.828407	0.863488
BT20	Azacitidine	0.1	16	C12385	0.897297	0.814722
BT20	Jc-1	0	16	C12385	0.884613	0.843288
BT20	Erlotinib	100	24	C12385	0.788204	0.851692
BT20	Erlotinib	100	24	C12385	0.905573	0.794312
BT20	Mitomycin C	100	24	C12385	0.651831	0.567848
BT20	Mitomycin C	100	24	C12385	0.826979	0.619872
BT20	Jc-1	0	24	C12385	0.926494	0.821011
BT20	Carmustine	100	24	C12385	0.967115	0.8531
BT20	Carmustine	100	24	C12385	0.811627	0.775473
BT20	Carboplatin	100	24	C12385	0.805171	0.762962
BT20	Carboplatin	100	24	C12385	0.844116	0.810828
BT20	Jc-1	0	24	C12385	0.84548	0.873908
BT20	Irinotecan	100	24	C12385	0.973086	0.896625
BT20	Irinotecan	100	24	C12385	0.953172	0.848727
BT20	Teniposide	100	24	C12385	0.925887	0.811567
BT20	Teniposide	100	24	C12385	0.853204	0.885521
BT20	Cisplatin	1	24	C12385	0.779287	0.841577
BT20	Cisplatin	1	24	C12385	0.711436	0.752531
BT20	Erlotinib	1	24	C12385	0.828759	0.77294
BT20	Erlotinib	1	24	C12385	0.892666	0.848157
BT20	Mitomycin C	1	24	C12385	0.804052	0.76012
BT20	Mitomycin C	1	24	C12385	0.774184	0.783311
BT20	Lapatinib	1	24	C12385	0.75479	0.80471
BT20	Lapatinib	1	24	C12385	0.795073	0.804167
BT20	Mitoxantrone	1	24	C12385	0.498348	0.549785
BT20	Mitoxantrone	1	24	C12385	0.450966	0.532095
BT20	Fulvestrant	1	24	C12385	0.788221	0.767585
BT20	Fulvestrant	1	24	C12385	0.810255	0.765854
BT20	Carmustine	1	24	C12385	0.738017	0.918108
BT20	Carmustine	1	24	C12385	0.772615	0.737721
BT20	Carboplatin	1	24	C12385	0.868157	0.687292
BT20	Carboplatin	1	24	C12385	0.82349	0.774584
BT20	Megestrol	1	24	C12385	0.798798	0.848854
BT20	Megestrol	1	24	C12385	0.802435	0.971587
BT20	Irinotecan	1	24	C12385	0.809087	0.853627
BT20	Irinotecan	1	24	C12385	0.909645	0.834022
BT20	Teniposide	1	24	C12385	0.868879	0.871435
BT20	Teniposide	1	24	C12385	0.940341	0.754619
BT20	Cisplatin	100	24	C12385	0.354311	0.51217
BT20	Cisplatin	100	24	C12385	0.398406	0.913565
BT20	Methotrexate	100	24	C12385	0.738478	0.819772
BT20	Methotrexate	100	24	C12385	0.833049	0.790782
BT20	Palbociclib	100	24	C12385	0.386951	0.45491
BT20	Palbociclib	100	24	C12385	0.333612	0.430009
BT20	Lapatinib	100	24	C12385	0.831089	0.795312
BT20	Lapatinib	100	24	C12385	0.835694	0.790904
BT20	Fluorouracil	100	24	C12385	0.758722	0.822451
BT20	Fluorouracil	100	24	C12385	0.797978	0.77878
BT20	Exemestane	100	24	C12385	0.83465	0.7954
BT20	Exemestane	100	24	C12385	0.872579	0.92364
BT20	Fulvestrant	100	24	C12385	0.733626	0.973289
BT20	Fulvestrant	100	24	C12385	0.97447	0.982629
BT20	Megestrol	100	24	C12385	0.772997	0.82197
BT20	Megestrol	100	24	C12385	0.807259	0.787038
BT20	Ixabepilone	100	24	C12385	0.811396	0.844921
BT20	Ixabepilone	100	24	C12385	0.807292	0.875976
BT20	Sunitinib	100	24	C12385	0.228166	0.241415
BT20	Sunitinib	100	24	C12385	0.172494	0.0750191
BT20	Etoposide	1	24	C12385	0.737266	0.735177
BT20	Etoposide	1	24	C12385	0.812849	0.751826
BT20	Methotrexate	1	24	C12385	0.828568	0.700467
BT20	Methotrexate	1	24	C12385	0.80865	0.768665
BT20	Palbociclib	1	24	C12385	0.884059	0.747456
BT20	Palbociclib	1	24	C12385	0.852889	0.78959
BT20	Gemcitabine	1	24	C12385	0.823057	0.799397
BT20	Gemcitabine	1	24	C12385	0.79358	0.749302
BT20	Fluorouracil	1	24	C12385	0.896131	0.789828
BT20	Fluorouracil	1	24	C12385	0.833606	0.76512
BT20	Exemestane	1	24	C12385	0.809755	0.818319
BT20	Exemestane	1	24	C12385	0.733858	0.746161
BT20	DMSO-Media Only	0	24	C12385	0.919411	0.964645
BT20	DMSO-Media Only	0	24	C12385	0.727885	0.929183
BT20	Paclitaxel	1	24	C12385	0.84317	0.759478
BT20	Paclitaxel	1	24	C12385	0.853648	0.782922
BT20	Tamoxifen	1	24	C12385	0.785994	0.813361
BT20	Tamoxifen	1	24	C12385	0.759734	0.739517
BT20	Vinorelbine	1	24	C12385	0.845736	0.787959
BT20	Vinorelbine	1	24	C12385	0.817986	0.894585
BT20	Ixabepilone	1	24	C12385	0.816983	0.763668
BT20	Ixabepilone	1	24	C12385	0.729257	0.847314
BT20	Sunitinib	1	24	C12385	0.819679	0.798812
BT20	Sunitinib	1	24	C12385	0.855665	0.774638
BT20	Etoposide	100	24	C12385	0.797663	0.819511
BT20	Etoposide	100	24	C12385	0.776381	0.828056
BT20	Capecitabine	100	24	C12385	0.850032	0.783831
BT20	Capecitabine	100	24	C12385	0.791503	0.772003
BT20	Rapamycin	100	24	C12385	0.925893	0.950584
BT20	Rapamycin	100	24	C12385	0.702758	0.720532
BT20	Gemcitabine	100	24	C12385	0.772826	0.747109
BT20	Gemcitabine	100	24	C12385	0.784127	0.706664
BT20	Anastrozole	100	24	C12385	0.868933	0.730788
BT20	Anastrozole	100	24	C12385	0.82801	0.758634
BT20	Vorinostat	100	24	C12385	0.801011	0.767481
BT20	Vorinostat	100	24	C12385	0.775469	0.759673
BT20	Goserelin	100	24	C12385	0.800697	0.791201
BT20	Goserelin	100	24	C12385	0.923682	0.786792
BT20	Toremifene	100	24	C12385	0.213459	0.241421
BT20	Toremifene	100	24	C12385	0.207773	0.402554
BT20	Vinorelbine	100	24	C12385	0.233815	0.320563
BT20	Vinorelbine	100	24	C12385	0.252166	0.345912
BT20	Vinblastine	100	24	C12385	0.190989	0.71472
BT20	Vinblastine	100	24	C12385	0.276635	0.228889
BT20	Lomustine	100	24	C12385	0.895786	0.909922
BT20	Lomustine	100	24	C12385	0.808025	0.803237
BT20	Romidepsin	1	24	C12385	0.824922	0.739788
BT20	Romidepsin	1	24	C12385	0.848379	0.7804
BT20	Capecitabine	1	24	C12385	0.906396	0.842812
BT20	Capecitabine	1	24	C12385	0.849339	0.765882
BT20	Jc-1	0	24	C12385	0.853075	0.775308
BT20	Everolimus	1	24	C12385	0.772765	0.733454
BT20	Everolimus	1	24	C12385	0.80665	0.858791
BT20	Anastrozole	1	24	C12385	0.81081	0.73999
BT20	Anastrozole	1	24	C12385	0.799709	0.77406
BT20	Letrozole	1	24	C12385	0.75404	0.736614
BT20	Letrozole	1	24	C12385	0.825251	0.748899
BT20	Goserelin	1	24	C12385	0.775635	0.823774
BT20	Goserelin	1	24	C12385	0.794518	0.681728
BT20	Jc-1	0	24	C12385	0.800587	0.733509
BT20	Docetaxel	1	24	C12385	0.798258	0.740033
BT20	Docetaxel	1	24	C12385	0.778189	0.768829
BT20	Vinblastine	1	24	C12385	0.812942	0.779977
BT20	Vinblastine	1	24	C12385	0.804179	0.78635
BT20	Oxaliplatin	100	24	C12385	0.840894	0.78752
BT20	Oxaliplatin	100	24	C12385	0.970534	0.857475
BT20	Bortezomib	100	24	C12385	0.736528	0.715436
BT20	Bortezomib	100	24	C12385	0.800881	0.694478
BT20	Everolimus	100	24	C12385	0.782909	0.561102
BT20	Everolimus	100	24	C12385	0.722851	0.935412
BT20	Vincristine	100	24	C12385	0.923428	0.812962
BT20	Vincristine	100	24	C12385	0.896494	0.778712
BT20	Mechlor	100	24	C12385	0.631879	0.699318
BT20	Mechlor	100	24	C12385	0.639385	0.611252
BT20	Letrozole	100	24	C12385	0.778805	0.789483
BT20	Letrozole	100	24	C12385	0.84767	0.751826
BT20	Chlorambucil	100	24	C12385	0.8339	0.703798
BT20	Chlorambucil	100	24	C12385	0.796201	0.708634
BT20	Omace	100	24	C12385	0.441733	0.493714
BT20	Omace	100	24	C12385	0.38127	0.542397
BT20	Docetaxel	100	24	C12385	0.823224	0.772588
BT20	Docetaxel	100	24	C12385	0.778682	0.725503
BT20	Azacitidine	100	24	C12385	0.708914	0.633283
BT20	Azacitidine	100	24	C12385	0.858404	0.69403
BT20	Dactinomycin	100	24	C12385	0.658652	0.704704
BT20	Dactinomycin	100	24	C12385	0.615963	0.558634
BT20	Rapamycin	1	24	C12385	0.846622	0.781816
BT20	Rapamycin	1	24	C12385	0.740425	0.771216
BT20	Oxaliplatin	1	24	C12385	0.76251	0.745572
BT20	Oxaliplatin	1	24	C12385	0.793854	0.785573
BT20	Bortezomib	1	24	C12385	0.649769	0.604517
BT20	Bortezomib	1	24	C12385	0.67889	0.695734
BT20	Vorinostat	1	24	C12385	0.768548	0.696873
BT20	Vorinostat	1	24	C12385	0.756682	0.786605
BT20	Vincristine	1	24	C12385	0.797742	0.798968
BT20	Vincristine	1	24	C12385	0.742457	0.762858
BT20	Mechlor	1	24	C12385	0.735857	0.727834
BT20	Mechlor	1	24	C12385	0.775565	0.727299
BT20	Toremifene	1	24	C12385	0.862958	0.796713
BT20	Toremifene	1	24	C12385	0.814754	0.824013
BT20	Chlorambucil	1	24	C12385	0.792617	0.789791
BT20	Chlorambucil	1	24	C12385	0.783339	0.742032
BT20	Omace	1	24	C12385	0.567675	0.695124
BT20	Omace	1	24	C12385	0.682806	0.693586
BT20	Lomustine	1	24	C12385	0.840179	0.710616
BT20	Lomustine	1	24	C12385	0.783178	0.741866
BT20	Azacitidine	1	24	C12385	0.812398	0.823095
BT20	Azacitidine	1	24	C12385	0.801816	0.889061
BT20	Dactinomycin	1	24	C12385	0.867613	0.880361
BT20	Dactinomycin	1	24	C12385	0.846553	0.732087
BT20	Cisplatin	10	24	C12385	0.684827	0.758911
BT20	Cisplatin	10	24	C12385	0.698348	0.699
BT20	Erlotinib	10	24	C12385	0.803974	0.785974
BT20	Erlotinib	10	24	C12385	0.829344	0.767999
BT20	Mitomycin C	10	24	C12385	0.759345	0.748703
BT20	Mitomycin C	10	24	C12385	0.710977	0.710725
BT20	Lapatinib	10	24	C12385	0.696859	0.746896
BT20	Lapatinib	10	24	C12385	0.75194	0.724878
BT20	Mitoxantrone	10	24	C12385	0.757308	0.370068
BT20	Mitoxantrone	10	24	C12385	0.690499	0.56633
BT20	Fulvestrant	10	24	C12385	0.960879	0.851049
BT20	Fulvestrant	10	24	C12385	0.903079	0.832352
BT20	Carmustine	10	24	C12385	0.790062	0.73755
BT20	Carmustine	10	24	C12385	0.833146	0.765151
BT20	Carboplatin	10	24	C12385	0.823349	0.72834
BT20	Carboplatin	10	24	C12385	0.78835	0.718218
BT20	Megestrol	10	24	C12385	0.860545	0.988247
BT20	Megestrol	10	24	C12385	0.906709	0.865059
BT20	Irinotecan	10	24	C12385	0.834272	0.824665
BT20	Irinotecan	10	24	C12385	0.935438	0.889548
BT20	Teniposide	10	24	C12385	0.920261	0.796499
BT20	Teniposide	10	24	C12385	0.896786	0.765779
BT20	Cisplatin	0.1	24	C12385	0.742716	0.708824
BT20	Cisplatin	0.1	24	C12385	0.783344	0.737044
BT20	Erlotinib	0.1	24	C12385	0.777668	0.809309
BT20	Erlotinib	0.1	24	C12385	0.760498	0.763626
BT20	Mitomycin C	0.1	24	C12385	0.741302	0.83981
BT20	Mitomycin C	0.1	24	C12385	0.7803	0.76879
BT20	Lapatinib	0.1	24	C12385	0.799271	0.739289
BT20	Lapatinib	0.1	24	C12385	0.768192	0.833997
BT20	Mitoxantrone	0.1	24	C12385	0.644516	0.670571
BT20	Mitoxantrone	0.1	24	C12385	0.619178	0.668987
BT20	Fulvestrant	0.1	24	C12385	0.766197	0.772917
BT20	Fulvestrant	0.1	24	C12385	0.757515	0.770102
BT20	Carmustine	0.1	24	C12385	0.735303	0.844495
BT20	Carmustine	0.1	24	C12385	0.793176	0.76441
BT20	Carboplatin	0.1	24	C12385	0.774038	0.731812
BT20	Carboplatin	0.1	24	C12385	0.732452	0.78156
BT20	Megestrol	0.1	24	C12385	0.750865	0.759635
BT20	Megestrol	0.1	24	C12385	0.806469	0.78503
BT20	Irinotecan	0.1	24	C12385	0.916471	0.87965
BT20	Irinotecan	0.1	24	C12385	0.807243	0.88411
BT20	Teniposide	0.1	24	C12385	0.970962	0.888868
BT20	Teniposide	0.1	24	C12385	0.715341	0.81262
BT20	Jc-1	0	24	C12385	0.851073	0.854041
BT20	Methotrexate	10	24	C12385	0.799777	0.848462
BT20	Methotrexate	10	24	C12385	0.843569	0.840555
BT20	Palbociclib	10	24	C12385	0.894681	0.983797
BT20	Palbociclib	10	24	C12385	0.862921	0.826212
BT20	Fluorouracil	10	24	C12385	0.750902	0.797353
BT20	Fluorouracil	10	24	C12385	0.793538	0.749725
BT20	Exemestane	10	24	C12385	0.914361	0.771633
BT20	Exemestane	10	24	C12385	0.82781	0.820956
BT20	Jc-1	0	24	C12385	0.809602	0.80938
BT20	Paclitaxel	10	24	C12385	0.882755	0.886722
BT20	Paclitaxel	10	24	C12385	0.851456	0.802555
BT20	Tamoxifen	10	24	C12385	0.921209	0.817899
BT20	Tamoxifen	10	24	C12385	0.906675	0.773608
BT20	Ixabepilone	10	24	C12385	0.907097	0.753418
BT20	Ixabepilone	10	24	C12385	0.79363	0.75411
BT20	Sunitinib	10	24	C12385	0.842681	0.939107
BT20	Sunitinib	10	24	C12385	0.77565	0.849416
BT20	Etoposide	0.1	24	C12385	0.825171	0.775098
BT20	Etoposide	0.1	24	C12385	0.759001	0.76228
BT20	Methotrexate	0.1	24	C12385	0.80097	0.760486
BT20	Methotrexate	0.1	24	C12385	0.8018	0.799313
BT20	Palbociclib	0.1	24	C12385	0.797976	0.879004
BT20	Palbociclib	0.1	24	C12385	0.786848	0.836696
BT20	Gemcitabine	0.1	24	C12385	0.740173	0.782585
BT20	Gemcitabine	0.1	24	C12385	0.853222	0.74706
BT20	Fluorouracil	0.1	24	C12385	0.814153	0.723907
BT20	Fluorouracil	0.1	24	C12385	0.719824	0.725694
BT20	Exemestane	0.1	24	C12385	0.79805	0.827995
BT20	Exemestane	0.1	24	C12385	0.79495	0.79089
BT20	DMSO-Media Only	0	24	C12385	0.870916	0.999449
BT20	DMSO-Media Only	0	24	C12385	0.932971	0.944101
BT20	Paclitaxel	0.1	24	C12385	0.860721	0.852355
BT20	Paclitaxel	0.1	24	C12385	0.730417	0.765344
BT20	Tamoxifen	0.1	24	C12385	0.799147	0.811045
BT20	Tamoxifen	0.1	24	C12385	0.792446	0.853672
BT20	Vinorelbine	0.1	24	C12385	0.831138	0.812042
BT20	Vinorelbine	0.1	24	C12385	0.758044	0.759813
BT20	Ixabepilone	0.1	24	C12385	0.770835	0.783044
BT20	Ixabepilone	0.1	24	C12385	0.811279	0.868445
BT20	Sunitinib	0.1	24	C12385	0.765357	0.791689
BT20	Sunitinib	0.1	24	C12385	0.828644	0.790599
BT20	Etoposide	10	24	C12385	0.726407	0.773691
BT20	Etoposide	10	24	C12385	0.741875	0.77999
BT20	Capecitabine	10	24	C12385	0.739456	0.734212
BT20	Capecitabine	10	24	C12385	0.77832	0.881397
BT20	Rapamycin	10	24	C12385	0.785065	0.801892
BT20	Rapamycin	10	24	C12385	0.958831	0.878019
BT20	Gemcitabine	10	24	C12385	0.69852	0.737157
BT20	Gemcitabine	10	24	C12385	0.80232	0.761827
BT20	Anastrozole	10	24	C12385	0.790335	0.748917
BT20	Anastrozole	10	24	C12385	0.770339	0.776684
BT20	Vorinostat	10	24	C12385	0.764568	0.796311
BT20	Vorinostat	10	24	C12385	0.691591	0.755139
BT20	Goserelin	10	24	C12385	0.793633	0.764062
BT20	Goserelin	10	24	C12385	0.749372	0.752822
BT20	Toremifene	10	24	C12385	0.965316	0.761066
BT20	Toremifene	10	24	C12385	0.803501	0.79037
BT20	Vinorelbine	10	24	C12385	0.911983	0.832894
BT20	Vinorelbine	10	24	C12385	0.817517	0.776314
BT20	Vinblastine	10	24	C12385	0.802606	0.769817
BT20	Vinblastine	10	24	C12385	0.844722	0.796856
BT20	Lomustine	10	24	C12385	0.823608	0.845141
BT20	Lomustine	10	24	C12385	0.83421	0.925341
BT20	Romidepsin	0.1	24	C12385	0.728291	0.838307
BT20	Romidepsin	0.1	24	C12385	0.68151	0.700998
BT20	Capecitabine	0.1	24	C12385	0.793921	0.736035
BT20	Capecitabine	0.1	24	C12385	0.720393	0.760425
BT20	Rapamycin	0.1	24	C12385	0.854748	0.752004
BT20	Rapamycin	0.1	24	C12385	0.822579	0.715023
BT20	Everolimus	0.1	24	C12385	0.826789	0.667683
BT20	Everolimus	0.1	24	C12385	0.724307	0.707176
BT20	Anastrozole	0.1	24	C12385	0.762429	0.734194
BT20	Anastrozole	0.1	24	C12385	0.743112	0.842115
BT20	Vorinostat	0.1	24	C12385	0.760196	0.732666
BT20	Vorinostat	0.1	24	C12385	0.741989	0.744591
BT20	Letrozole	0.1	24	C12385	0.866393	0.777524
BT20	Letrozole	0.1	24	C12385	0.762811	0.771414
BT20	Goserelin	0.1	24	C12385	0.791326	0.722098
BT20	Goserelin	0.1	24	C12385	0.780447	0.721818
BT20	Toremifene	0.1	24	C12385	0.800647	0.811917
BT20	Toremifene	0.1	24	C12385	0.748684	0.739148
BT20	Docetaxel	0.1	24	C12385	0.718272	0.703833
BT20	Docetaxel	0.1	24	C12385	0.81109	0.810673
BT20	Vinblastine	0.1	24	C12385	0.815324	0.810425
BT20	Vinblastine	0.1	24	C12385	0.867282	0.787457
BT20	Lomustine	0.1	24	C12385	0.819874	0.87129
BT20	Lomustine	0.1	24	C12385	0.832163	0.800863
BT20	Romidepsin	10	24	C12385	0.742001	0.805992
BT20	Romidepsin	10	24	C12385	0.689985	0.726182
BT20	Oxaliplatin	10	24	C12385	0.68758	0.80347
BT20	Oxaliplatin	10	24	C12385	0.750271	0.770895
BT20	Bortezomib	10	24	C12385	0.720212	0.782681
BT20	Bortezomib	10	24	C12385	0.629801	0.693915
BT20	Everolimus	10	24	C12385	0.843339	0.818481
BT20	Everolimus	10	24	C12385	0.803615	0.828823
BT20	Vincristine	10	24	C12385	0.822231	0.91369
BT20	Vincristine	10	24	C12385	0.825935	0.79663
BT20	Mechlor	10	24	C12385	0.792618	0.764441
BT20	Mechlor	10	24	C12385	0.755366	0.780251
BT20	Letrozole	10	24	C12385	0.936938	0.835873
BT20	Letrozole	10	24	C12385	0.78996	0.766894
BT20	Chlorambucil	10	24	C12385	0.768915	0.725348
BT20	Chlorambucil	10	24	C12385	0.723517	0.820715
BT20	Omace	10	24	C12385	0.433062	0.430407
BT20	Omace	10	24	C12385	0.40012	0.58846
BT20	Docetaxel	10	24	C12385	0.77415	0.895452
BT20	Docetaxel	10	24	C12385	0.837945	0.825138
BT20	Azacitidine	10	24	C12385	0.814407	0.805019
BT20	Azacitidine	10	24	C12385	0.869388	0.753126
BT20	Dactinomycin	10	24	C12385	0.837825	0.693887
BT20	Dactinomycin	10	24	C12385	0.850937	0.67351
BT20	Bortezomib	0.1	24	C12385	0.826791	0.865906
BT20	Bortezomib	0.1	24	C12385	0.971576	0.952766
BT20	Oxaliplatin	0.1	24	C12385	0.825717	0.930978
BT20	Oxaliplatin	0.1	24	C12385	0.914877	0.972632
BT20	Mechlor	0.1	24	C12385	0.825694	0.802443
BT20	Mechlor	0.1	24	C12385	0.766283	0.780855
BT20	Vincristine	0.1	24	C12385	0.883398	0.80596
BT20	Vincristine	0.1	24	C12385	0.882672	0.869461
BT20	Jc-1	0	24	C12385	0.833961	0.801534
BT20	Omace	0.1	24	C12385	0.876241	0.807735
BT20	Omace	0.1	24	C12385	0.816386	0.815265
BT20	Chlorambucil	0.1	24	C12385	0.747874	0.930804
BT20	Chlorambucil	0.1	24	C12385	0.85122	0.828121
BT20	Dactinomycin	0.1	24	C12385	0.865041	0.815826
BT20	Dactinomycin	0.1	24	C12385	0.900552	0.884573
BT20	Azacitidine	0.1	24	C12385	0.811947	0.857313
BT20	Azacitidine	0.1	24	C12385	0.894885	0.762423
BT20	Jc-1	0	24	C12385	0.872067	0.845514
BT20	Erlotinib	100	32	C12385	0.9991	0.816759
BT20	Erlotinib	100	32	C12385	0.848983	0.736002
BT20	Mitomycin C	100	32	C12385	0.610608	0.505609
BT20	Mitomycin C	100	32	C12385	0.770719	0.552447
BT20	Jc-1	0	32	C12385	0.897005	0.766728
BT20	Carmustine	100	32	C12385	0.920584	0.820226
BT20	Carmustine	100	32	C12385	0.745123	0.722638
BT20	Carboplatin	100	32	C12385	0.734204	0.696656
BT20	Carboplatin	100	32	C12385	0.784068	0.754615
BT20	Jc-1	0	32	C12385	0.781471	0.827308
BT20	Irinotecan	100	32	C12385	0.897301	0.830506
BT20	Irinotecan	100	32	C12385	0.899591	0.752617
BT20	Teniposide	100	32	C12385	0.883635	0.763864
BT20	Teniposide	100	32	C12385	0.699863	0.921719
BT20	Cisplatin	1	32	C12385	0.732143	0.786387
BT20	Cisplatin	1	32	C12385	0.633827	0.677671
BT20	Erlotinib	1	32	C12385	0.782651	0.714581
BT20	Erlotinib	1	32	C12385	0.820903	0.790772
BT20	Mitomycin C	1	32	C12385	0.753237	0.691629
BT20	Mitomycin C	1	32	C12385	0.713464	0.706198
BT20	Lapatinib	1	32	C12385	0.693091	0.74104
BT20	Lapatinib	1	32	C12385	0.736845	0.730508
BT20	Mitoxantrone	1	32	C12385	0.503876	0.544658
BT20	Mitoxantrone	1	32	C12385	0.423617	0.523122
BT20	Fulvestrant	1	32	C12385	0.708463	0.703337
BT20	Fulvestrant	1	32	C12385	0.73799	0.716274
BT20	Carmustine	1	32	C12385	0.653246	0.86239
BT20	Carmustine	1	32	C12385	0.700547	0.673064
BT20	Carboplatin	1	32	C12385	0.786789	0.612125
BT20	Carboplatin	1	32	C12385	0.738679	0.704357
BT20	Megestrol	1	32	C12385	0.718249	0.795663
BT20	Megestrol	1	32	C12385	0.712588	0.931974
BT20	Irinotecan	1	32	C12385	0.737872	0.806838
BT20	Irinotecan	1	32	C12385	0.854298	0.777169
BT20	Teniposide	1	32	C12385	0.762843	0.826819
BT20	Teniposide	1	32	C12385	0.915996	0.674488
BT20	Cisplatin	100	32	C12385	0.279698	0.45522
BT20	Cisplatin	100	32	C12385	0.320089	0.851869
BT20	Methotrexate	100	32	C12385	0.669152	0.757936
BT20	Methotrexate	100	32	C12385	0.790201	0.736214
BT20	Palbociclib	100	32	C12385	0.334443	0.318342
BT20	Palbociclib	100	32	C12385	0.254332	0.308504
BT20	Lapatinib	100	32	C12385	0.730154	0.737866
BT20	Lapatinib	100	32	C12385	0.7854	0.734753
BT20	Fluorouracil	100	32	C12385	0.6802	0.778533
BT20	Fluorouracil	100	32	C12385	0.720252	0.714055
BT20	Exemestane	100	32	C12385	0.7594	0.742913
BT20	Exemestane	100	32	C12385	0.789434	0.906922
BT20	Fulvestrant	100	32	C12385	0.79969	0.953853
BT20	Fulvestrant	100	32	C12385	0.948199	0.960829
BT20	Megestrol	100	32	C12385	0.723038	0.762868
BT20	Megestrol	100	32	C12385	0.775945	0.732881
BT20	Ixabepilone	100	32	C12385	0.75351	0.771235
BT20	Ixabepilone	100	32	C12385	0.698466	0.838041
BT20	Sunitinib	100	32	C12385	0.1707	0.195261
BT20	Sunitinib	100	32	C12385	0.127497	0.0497537
BT20	Etoposide	1	32	C12385	0.661039	0.659588
BT20	Etoposide	1	32	C12385	0.72362	0.695165
BT20	Methotrexate	1	32	C12385	0.751023	0.639693
BT20	Methotrexate	1	32	C12385	0.738798	0.68647
BT20	Palbociclib	1	32	C12385	0.825361	0.684255
BT20	Palbociclib	1	32	C12385	0.805714	0.740841
BT20	Gemcitabine	1	32	C12385	0.767071	0.745227
BT20	Gemcitabine	1	32	C12385	0.725312	0.685365
BT20	Fluorouracil	1	32	C12385	0.836454	0.722337
BT20	Fluorouracil	1	32	C12385	0.774729	0.709618
BT20	Exemestane	1	32	C12385	0.756636	0.756376
BT20	Exemestane	1	32	C12385	0.686411	0.680838
BT20	DMSO-Media Only	0	32	C12385	0.883505	0.977333
BT20	DMSO-Media Only	0	32	C12385	0.923351	0.901123
BT20	Paclitaxel	1	32	C12385	0.74995	0.708804
BT20	Paclitaxel	1	32	C12385	0.775935	0.730993
BT20	Tamoxifen	1	32	C12385	0.701666	0.759084
BT20	Tamoxifen	1	32	C12385	0.887704	0.68037
BT20	Vinorelbine	1	32	C12385	0.78687	0.727376
BT20	Vinorelbine	1	32	C12385	0.738449	0.840631
BT20	Ixabepilone	1	32	C12385	0.732265	0.700745
BT20	Ixabepilone	1	32	C12385	0.644865	0.790585
BT20	Sunitinib	1	32	C12385	0.754728	0.762217
BT20	Sunitinib	1	32	C12385	0.79269	0.714093
BT20	Etoposide	100	32	C12385	0.680626	0.709734
BT20	Etoposide	100	32	C12385	0.692902	0.715213
BT20	Capecitabine	100	32	C12385	0.790342	0.720529
BT20	Capecitabine	100	32	C12385	0.736286	0.713105
BT20	Rapamycin	100	32	C12385	0.86037	0.876639
BT20	Rapamycin	100	32	C12385	0.951201	0.938146
BT20	Gemcitabine	100	32	C12385	0.702789	0.701498
BT20	Gemcitabine	100	32	C12385	0.736404	0.643249
BT20	Anastrozole	100	32	C12385	0.827747	0.68648
BT20	Anastrozole	100	32	C12385	0.786425	0.699353
BT20	Vorinostat	100	32	C12385	0.712597	0.683511
BT20	Vorinostat	100	32	C12385	0.667623	0.648439
BT20	Goserelin	100	32	C12385	0.736741	0.7272
BT20	Goserelin	100	32	C12385	0.848901	0.736643
BT20	Toremifene	100	32	C12385	0.149905	0.194606
BT20	Toremifene	100	32	C12385	0.14606	0.345891
BT20	Vinorelbine	100	32	C12385	0.138649	0.221417
BT20	Vinorelbine	100	32	C12385	0.181808	0.237884
BT20	Vinblastine	100	32	C12385	0.111827	0.635725
BT20	Vinblastine	100	32	C12385	0.189101	0.123107
BT20	Lomustine	100	32	C12385	0.853132	0.881982
BT20	Lomustine	100	32	C12385	0.774562	0.72775
BT20	Romidepsin	1	32	C12385	0.737287	0.667456
BT20	Romidepsin	1	32	C12385	0.760785	0.700047
BT20	Capecitabine	1	32	C12385	0.813691	0.765863
BT20	Capecitabine	1	32	C12385	0.792224	0.681557
BT20	Jc-1	0	32	C12385	0.81475	0.727998
BT20	Everolimus	1	32	C12385	0.738436	0.680459
BT20	Everolimus	1	32	C12385	0.764246	0.859301
BT20	Anastrozole	1	32	C12385	0.763672	0.678893
BT20	Anastrozole	1	32	C12385	0.751292	0.708933
BT20	Letrozole	1	32	C12385	0.695362	0.675598
BT20	Letrozole	1	32	C12385	0.785661	0.697615
BT20	Goserelin	1	32	C12385	0.681549	0.759151
BT20	Goserelin	1	32	C12385	0.732495	0.603878
BT20	Jc-1	0	32	C12385	0.725077	0.666701
BT20	Docetaxel	1	32	C12385	0.722892	0.657081
BT20	Docetaxel	1	32	C12385	0.69609	0.705609
BT20	Vinblastine	1	32	C12385	0.72802	0.711658
BT20	Vinblastine	1	32	C12385	0.732665	0.736495
BT20	Oxaliplatin	100	32	C12385	0.789816	0.723583
BT20	Oxaliplatin	100	32	C12385	0.991609	0.837594
BT20	Bortezomib	100	32	C12385	0.612454	0.584243
BT20	Bortezomib	100	32	C12385	0.604156	0.553777
BT20	Everolimus	100	32	C12385	0.594227	0.389593
BT20	Everolimus	100	32	C12385	0.549091	0.971838
BT20	Vincristine	100	32	C12385	0.882703	0.770548
BT20	Vincristine	100	32	C12385	0.837248	0.730555
BT20	Mechlor	100	32	C12385	0.512031	0.531997
BT20	Mechlor	100	32	C12385	0.526371	0.412091
BT20	Letrozole	100	32	C12385	0.707114	0.735181
BT20	Letrozole	100	32	C12385	0.796936	0.690877
BT20	Chlorambucil	100	32	C12385	0.753785	0.640764
BT20	Chlorambucil	100	32	C12385	0.732815	0.645284
BT20	Omace	100	32	C12385	0.391871	0.397184
BT20	Omace	100	32	C12385	0.288137	0.439809
BT20	Docetaxel	100	32	C12385	0.729084	0.709392
BT20	Docetaxel	100	32	C12385	0.70906	0.655778
BT20	Azacitidine	100	32	C12385	0.652858	0.580094
BT20	Azacitidine	100	32	C12385	0.810841	0.65339
BT20	Dactinomycin	100	32	C12385	0.542374	0.679648
BT20	Dactinomycin	100	32	C12385	0.524995	0.483811
BT20	Rapamycin	1	32	C12385	0.797922	0.735949
BT20	Rapamycin	1	32	C12385	0.681049	0.710964
BT20	Oxaliplatin	1	32	C12385	0.711411	0.688381
BT20	Oxaliplatin	1	32	C12385	0.738137	0.731861
BT20	Bortezomib	1	32	C12385	0.519384	0.474597
BT20	Bortezomib	1	32	C12385	0.547527	0.576415
BT20	Vorinostat	1	32	C12385	0.685741	0.618649
BT20	Vorinostat	1	32	C12385	0.690441	0.736882
BT20	Vincristine	1	32	C12385	0.728883	0.740912
BT20	Vincristine	1	32	C12385	0.683686	0.698158
BT20	Mechlor	1	32	C12385	0.688278	0.665045
BT20	Mechlor	1	32	C12385	0.72973	0.698128
BT20	Toremifene	1	32	C12385	0.801122	0.732495
BT20	Toremifene	1	32	C12385	0.760708	0.784199
BT20	Chlorambucil	1	32	C12385	0.711288	0.730446
BT20	Chlorambucil	1	32	C12385	0.701606	0.672342
BT20	Omace	1	32	C12385	0.441254	0.61858
BT20	Omace	1	32	C12385	0.58387	0.620689
BT20	Lomustine	1	32	C12385	0.754549	0.639022
BT20	Lomustine	1	32	C12385	0.704379	0.669717
BT20	Azacitidine	1	32	C12385	0.737963	0.782191
BT20	Azacitidine	1	32	C12385	0.728618	0.839696
BT20	Dactinomycin	1	32	C12385	0.806482	0.834535
BT20	Dactinomycin	1	32	C12385	0.757411	0.648109
BT20	Cisplatin	10	32	C12385	0.555841	0.675589
BT20	Cisplatin	10	32	C12385	0.541791	0.592038
BT20	Erlotinib	10	32	C12385	0.751383	0.723079
BT20	Erlotinib	10	32	C12385	0.769144	0.707819
BT20	Mitomycin C	10	32	C12385	0.680296	0.679227
BT20	Mitomycin C	10	32	C12385	0.612069	0.617196
BT20	Lapatinib	10	32	C12385	0.648686	0.732672
BT20	Lapatinib	10	32	C12385	0.687934	0.717337
BT20	Mitoxantrone	10	32	C12385	0.580625	0.381848
BT20	Mitoxantrone	10	32	C12385	0.631104	0.557752
BT20	Fulvestrant	10	32	C12385	0.899992	0.803245
BT20	Fulvestrant	10	32	C12385	0.857582	0.775674
BT20	Carmustine	10	32	C12385	0.718292	0.671793
BT20	Carmustine	10	32	C12385	0.785355	0.703294
BT20	Carboplatin	10	32	C12385	0.752124	0.662662
BT20	Carboplatin	10	32	C12385	0.70647	0.647608
BT20	Megestrol	10	32	C12385	0.787529	0.988922
BT20	Megestrol	10	32	C12385	0.839913	0.81676
BT20	Irinotecan	10	32	C12385	0.74711	0.766251
BT20	Irinotecan	10	32	C12385	0.884272	0.840822
BT20	Teniposide	10	32	C12385	0.847384	0.768545
BT20	Teniposide	10	32	C12385	0.800029	0.671393
BT20	Cisplatin	0.1	32	C12385	0.686395	0.632848
BT20	Cisplatin	0.1	32	C12385	0.707555	0.675022
BT20	Erlotinib	0.1	32	C12385	0.69167	0.743999
BT20	Erlotinib	0.1	32	C12385	0.693788	0.706488
BT20	Mitomycin C	0.1	32	C12385	0.658515	0.775515
BT20	Mitomycin C	0.1	32	C12385	0.718586	0.722102
BT20	Lapatinib	0.1	32	C12385	0.727229	0.681953
BT20	Lapatinib	0.1	32	C12385	0.714052	0.768423
BT20	Mitoxantrone	0.1	32	C12385	0.569099	0.603745
BT20	Mitoxantrone	0.1	32	C12385	0.559066	0.581175
BT20	Fulvestrant	0.1	32	C12385	0.705325	0.733972
BT20	Fulvestrant	0.1	32	C12385	0.694843	0.692381
BT20	Carmustine	0.1	32	C12385	0.653138	0.792851
BT20	Carmustine	0.1	32	C12385	0.730162	0.712206
BT20	Carboplatin	0.1	32	C12385	0.688863	0.663099
BT20	Carboplatin	0.1	32	C12385	0.658654	0.721749
BT20	Megestrol	0.1	32	C12385	0.67431	0.704871
BT20	Megestrol	0.1	32	C12385	0.722438	0.714542
BT20	Irinotecan	0.1	32	C12385	0.825357	0.814481
BT20	Irinotecan	0.1	32	C12385	0.73202	0.823218
BT20	Teniposide	0.1	32	C12385	0.917811	0.839757
BT20	Teniposide	0.1	32	C12385	0.737499	0.773075
BT20	Jc-1	0	32	C12385	0.791668	0.803939
BT20	Methotrexate	10	32	C12385	0.719013	0.812846
BT20	Methotrexate	10	32	C12385	0.792553	0.823346
BT20	Palbociclib	10	32	C12385	0.996056	0.927376
BT20	Palbociclib	10	32	C12385	0.812288	0.774674
BT20	Fluorouracil	10	32	C12385	0.689996	0.749611
BT20	Fluorouracil	10	32	C12385	0.744527	0.68303
BT20	Exemestane	10	32	C12385	0.899985	0.71964
BT20	Exemestane	10	32	C12385	0.78127	0.766497
BT20	Jc-1	0	32	C12385	0.746376	0.741749
BT20	Paclitaxel	10	32	C12385	0.799272	0.850702
BT20	Paclitaxel	10	32	C12385	0.776577	0.716846
BT20	Tamoxifen	10	32	C12385	0.938422	0.786823
BT20	Tamoxifen	10	32	C12385	0.907505	0.713437
BT20	Ixabepilone	10	32	C12385	0.816745	0.667256
BT20	Ixabepilone	10	32	C12385	0.733758	0.662139
BT20	Sunitinib	10	32	C12385	0.698002	0.876043
BT20	Sunitinib	10	32	C12385	0.600384	0.818696
BT20	Etoposide	0.1	32	C12385	0.762992	0.729483
BT20	Etoposide	0.1	32	C12385	0.678786	0.704903
BT20	Methotrexate	0.1	32	C12385	0.709402	0.705554
BT20	Methotrexate	0.1	32	C12385	0.747067	0.726031
BT20	Palbociclib	0.1	32	C12385	0.743129	0.815214
BT20	Palbociclib	0.1	32	C12385	0.728215	0.787127
BT20	Gemcitabine	0.1	32	C12385	0.677172	0.724317
BT20	Gemcitabine	0.1	32	C12385	0.807609	0.697489
BT20	Fluorouracil	0.1	32	C12385	0.75838	0.668192
BT20	Fluorouracil	0.1	32	C12385	0.656059	0.657035
BT20	Exemestane	0.1	32	C12385	0.715254	0.754024
BT20	Exemestane	0.1	32	C12385	0.734988	0.729638
BT20	DMSO-Media Only	0	32	C12385	0.893488	0.887903
BT20	DMSO-Media Only	0	32	C12385	0.914891	0.990874
BT20	Paclitaxel	0.1	32	C12385	0.795923	0.791388
BT20	Paclitaxel	0.1	32	C12385	0.654273	0.702394
BT20	Tamoxifen	0.1	32	C12385	0.731345	0.753596
BT20	Tamoxifen	0.1	32	C12385	0.736216	0.803436
BT20	Vinorelbine	0.1	32	C12385	0.76084	0.763792
BT20	Vinorelbine	0.1	32	C12385	0.689179	0.684819
BT20	Ixabepilone	0.1	32	C12385	0.711159	0.716424
BT20	Ixabepilone	0.1	32	C12385	0.737391	0.814428
BT20	Sunitinib	0.1	32	C12385	0.697251	0.736641
BT20	Sunitinib	0.1	32	C12385	0.764842	0.739926
BT20	Etoposide	10	32	C12385	0.619787	0.679309
BT20	Etoposide	10	32	C12385	0.629212	0.705657
BT20	Capecitabine	10	32	C12385	0.671472	0.671157
BT20	Capecitabine	10	32	C12385	0.707252	0.829813
BT20	Rapamycin	10	32	C12385	0.746481	0.80346
BT20	Rapamycin	10	32	C12385	0.947553	0.878597
BT20	Gemcitabine	10	32	C12385	0.62415	0.665141
BT20	Gemcitabine	10	32	C12385	0.706096	0.705883
BT20	Anastrozole	10	32	C12385	0.708624	0.684444
BT20	Anastrozole	10	32	C12385	0.700941	0.72291
BT20	Vorinostat	10	32	C12385	0.698731	0.706578
BT20	Vorinostat	10	32	C12385	0.607127	0.649203
BT20	Goserelin	10	32	C12385	0.720815	0.706696
BT20	Goserelin	10	32	C12385	0.671732	0.682833
BT20	Toremifene	10	32	C12385	0.962085	0.697841
BT20	Toremifene	10	32	C12385	0.761897	0.728781
BT20	Vinorelbine	10	32	C12385	0.884153	0.786984
BT20	Vinorelbine	10	32	C12385	0.741304	0.756671
BT20	Vinblastine	10	32	C12385	0.754076	0.729682
BT20	Vinblastine	10	32	C12385	0.780809	0.759283
BT20	Lomustine	10	32	C12385	0.770756	0.776644
BT20	Lomustine	10	32	C12385	0.759099	0.867971
BT20	Romidepsin	0.1	32	C12385	0.628525	0.768078
BT20	Romidepsin	0.1	32	C12385	0.592081	0.630035
BT20	Capecitabine	0.1	32	C12385	0.719278	0.661444
BT20	Capecitabine	0.1	32	C12385	0.633974	0.678879
BT20	Rapamycin	0.1	32	C12385	0.751925	0.684491
BT20	Rapamycin	0.1	32	C12385	0.771596	0.655908
BT20	Everolimus	0.1	32	C12385	0.770266	0.597423
BT20	Everolimus	0.1	32	C12385	0.650808	0.648532
BT20	Anastrozole	0.1	32	C12385	0.694433	0.663601
BT20	Anastrozole	0.1	32	C12385	0.670934	0.79267
BT20	Vorinostat	0.1	32	C12385	0.670631	0.656434
BT20	Vorinostat	0.1	32	C12385	0.675542	0.660913
BT20	Letrozole	0.1	32	C12385	0.78518	0.717759
BT20	Letrozole	0.1	32	C12385	0.701058	0.7003
BT20	Goserelin	0.1	32	C12385	0.711551	0.657084
BT20	Goserelin	0.1	32	C12385	0.713459	0.659114
BT20	Toremifene	0.1	32	C12385	0.726935	0.75605
BT20	Toremifene	0.1	32	C12385	0.673406	0.665754
BT20	Docetaxel	0.1	32	C12385	0.614987	0.601478
BT20	Docetaxel	0.1	32	C12385	0.699488	0.758629
BT20	Vinblastine	0.1	32	C12385	0.736694	0.754321
BT20	Vinblastine	0.1	32	C12385	0.816363	0.723161
BT20	Lomustine	0.1	32	C12385	0.746497	0.862049
BT20	Lomustine	0.1	32	C12385	0.768369	0.743967
BT20	Romidepsin	10	32	C12385	0.669596	0.744766
BT20	Romidepsin	10	32	C12385	0.587494	0.645069
BT20	Oxaliplatin	10	32	C12385	0.623243	0.752551
BT20	Oxaliplatin	10	32	C12385	0.679177	0.70694
BT20	Bortezomib	10	32	C12385	0.542783	0.689493
BT20	Bortezomib	10	32	C12385	0.429165	0.555906
BT20	Everolimus	10	32	C12385	0.800243	0.783663
BT20	Everolimus	10	32	C12385	0.745032	0.784589
BT20	Vincristine	10	32	C12385	0.74744	0.883595
BT20	Vincristine	10	32	C12385	0.758546	0.733766
BT20	Mechlor	10	32	C12385	0.72769	0.705068
BT20	Mechlor	10	32	C12385	0.674797	0.720652
BT20	Letrozole	10	32	C12385	0.893147	0.870096
BT20	Letrozole	10	32	C12385	0.722711	0.707063
BT20	Chlorambucil	10	32	C12385	0.698399	0.668471
BT20	Chlorambucil	10	32	C12385	0.648685	0.761626
BT20	Omace	10	32	C12385	0.338939	0.341382
BT20	Omace	10	32	C12385	0.293727	0.529633
BT20	Docetaxel	10	32	C12385	0.703368	0.839745
BT20	Docetaxel	10	32	C12385	0.766407	0.794422
BT20	Azacitidine	10	32	C12385	0.744367	0.756273
BT20	Azacitidine	10	32	C12385	0.817014	0.710418
BT20	Dactinomycin	10	32	C12385	0.75349	0.621616
BT20	Dactinomycin	10	32	C12385	0.735219	0.544648
BT20	Bortezomib	0.1	32	C12385	0.755104	0.936915
BT20	Bortezomib	0.1	32	C12385	0.898587	0.882657
BT20	Oxaliplatin	0.1	32	C12385	0.773165	0.88261
BT20	Oxaliplatin	0.1	32	C12385	0.8456	0.943004
BT20	Mechlor	0.1	32	C12385	0.745739	0.747824
BT20	Mechlor	0.1	32	C12385	0.680774	0.702866
BT20	Vincristine	0.1	32	C12385	0.819493	0.770935
BT20	Vincristine	0.1	32	C12385	0.807489	0.82222
BT20	Jc-1	0	32	C12385	0.768953	0.754755
BT20	Omace	0.1	32	C12385	0.823639	0.757699
BT20	Omace	0.1	32	C12385	0.766736	0.770436
BT20	Chlorambucil	0.1	32	C12385	0.677423	0.893292
BT20	Chlorambucil	0.1	32	C12385	0.811501	0.792457
BT20	Dactinomycin	0.1	32	C12385	0.782075	0.765845
BT20	Dactinomycin	0.1	32	C12385	0.85328	0.827998
BT20	Azacitidine	0.1	32	C12385	0.727713	0.810335
BT20	Azacitidine	0.1	32	C12385	0.850847	0.686289
BT20	Jc-1	0	32	C12385	0.79476	0.803892
BT20	Erlotinib	100	40	C12385	0.980535	0.786254
BT20	Erlotinib	100	40	C12385	0.837643	0.690649
BT20	Mitomycin C	100	40	C12385	0.581603	0.476452
BT20	Mitomycin C	100	40	C12385	0.74276	0.504847
BT20	Jc-1	0	40	C12385	0.88641	0.723767
BT20	Carmustine	100	40	C12385	0.918228	0.764054
BT20	Carmustine	100	40	C12385	0.735623	0.672
BT20	Carboplatin	100	40	C12385	0.672529	0.636002
BT20	Carboplatin	100	40	C12385	0.739608	0.706252
BT20	Jc-1	0	40	C12385	0.750281	0.762069
BT20	Irinotecan	100	40	C12385	0.888751	0.740073
BT20	Irinotecan	100	40	C12385	0.867792	0.672851
BT20	Teniposide	100	40	C12385	0.848931	0.75589
BT20	Teniposide	100	40	C12385	0.86651	0.921347
BT20	Cisplatin	1	40	C12385	0.702735	0.748691
BT20	Cisplatin	1	40	C12385	0.601559	0.634126
BT20	Erlotinib	1	40	C12385	0.785049	0.662532
BT20	Erlotinib	1	40	C12385	0.795096	0.74971
BT20	Mitomycin C	1	40	C12385	0.717189	0.645564
BT20	Mitomycin C	1	40	C12385	0.66573	0.659857
BT20	Lapatinib	1	40	C12385	0.661686	0.680415
BT20	Lapatinib	1	40	C12385	0.70214	0.67615
BT20	Mitoxantrone	1	40	C12385	0.538254	0.490067
BT20	Mitoxantrone	1	40	C12385	0.424554	0.486446
BT20	Fulvestrant	1	40	C12385	0.65334	0.657345
BT20	Fulvestrant	1	40	C12385	0.717653	0.670623
BT20	Carmustine	1	40	C12385	0.596385	0.812421
BT20	Carmustine	1	40	C12385	0.663481	0.590216
BT20	Carboplatin	1	40	C12385	0.733987	0.536695
BT20	Carboplatin	1	40	C12385	0.708396	0.64189
BT20	Megestrol	1	40	C12385	0.673704	0.753846
BT20	Megestrol	1	40	C12385	0.652061	0.907747
BT20	Irinotecan	1	40	C12385	0.710494	0.762649
BT20	Irinotecan	1	40	C12385	0.857627	0.729375
BT20	Teniposide	1	40	C12385	0.73242	0.774884
BT20	Teniposide	1	40	C12385	0.952112	0.582963
BT20	Cisplatin	100	40	C12385	0.262794	0.407751
BT20	Cisplatin	100	40	C12385	0.289266	0.799059
BT20	Methotrexate	100	40	C12385	0.623705	0.709694
BT20	Methotrexate	100	40	C12385	0.780085	0.697772
BT20	Palbociclib	100	40	C12385	0.297085	0.248564
BT20	Palbociclib	100	40	C12385	0.227968	0.234975
BT20	Lapatinib	100	40	C12385	0.678378	0.69679
BT20	Lapatinib	100	40	C12385	0.775714	0.683417
BT20	Fluorouracil	100	40	C12385	0.642089	0.724358
BT20	Fluorouracil	100	40	C12385	0.68974	0.658009
BT20	Exemestane	100	40	C12385	0.739421	0.677629
BT20	Exemestane	100	40	C12385	0.767704	0.888913
BT20	Fulvestrant	100	40	C12385	0.8777	0.922881
BT20	Fulvestrant	100	40	C12385	0.930887	0.953012
BT20	Megestrol	100	40	C12385	0.67321	0.729613
BT20	Megestrol	100	40	C12385	0.733268	0.681323
BT20	Ixabepilone	100	40	C12385	0.691095	0.746407
BT20	Ixabepilone	100	40	C12385	0.621416	0.77138
BT20	Sunitinib	100	40	C12385	0.139305	0.152519
BT20	Sunitinib	100	40	C12385	0.107176	0.0288279
BT20	Etoposide	1	40	C12385	0.610663	0.615739
BT20	Etoposide	1	40	C12385	0.676887	0.646984
BT20	Methotrexate	1	40	C12385	0.717484	0.570173
BT20	Methotrexate	1	40	C12385	0.696254	0.637402
BT20	Palbociclib	1	40	C12385	0.774662	0.637568
BT20	Palbociclib	1	40	C12385	0.762103	0.691447
BT20	Gemcitabine	1	40	C12385	0.755894	0.699957
BT20	Gemcitabine	1	40	C12385	0.697492	0.641914
BT20	Fluorouracil	1	40	C12385	0.774982	0.653063
BT20	Fluorouracil	1	40	C12385	0.734445	0.642489
BT20	Exemestane	1	40	C12385	0.697178	0.686141
BT20	Exemestane	1	40	C12385	0.647591	0.617476
BT20	DMSO-Media Only	0	40	C12385	0.861082	0.987074
BT20	DMSO-Media Only	0	40	C12385	0.917494	0.965927
BT20	Paclitaxel	1	40	C12385	0.687156	0.640937
BT20	Paclitaxel	1	40	C12385	0.730562	0.693885
BT20	Tamoxifen	1	40	C12385	0.654191	0.728266
BT20	Tamoxifen	1	40	C12385	0.853111	0.616778
BT20	Vinorelbine	1	40	C12385	0.752086	0.664251
BT20	Vinorelbine	1	40	C12385	0.676743	0.776527
BT20	Ixabepilone	1	40	C12385	0.661963	0.629631
BT20	Ixabepilone	1	40	C12385	0.581657	0.73249
BT20	Sunitinib	1	40	C12385	0.723314	0.715672
BT20	Sunitinib	1	40	C12385	0.757606	0.653634
BT20	Etoposide	100	40	C12385	0.635133	0.621418
BT20	Etoposide	100	40	C12385	0.666366	0.636548
BT20	Capecitabine	100	40	C12385	0.768659	0.668376
BT20	Capecitabine	100	40	C12385	0.674657	0.659848
BT20	Rapamycin	100	40	C12385	0.816426	0.83509
BT20	Rapamycin	100	40	C12385	0.903512	0.948047
BT20	Gemcitabine	100	40	C12385	0.648493	0.663469
BT20	Gemcitabine	100	40	C12385	0.712915	0.582994
BT20	Anastrozole	100	40	C12385	0.798754	0.642387
BT20	Anastrozole	100	40	C12385	0.739027	0.647491
BT20	Vorinostat	100	40	C12385	0.688266	0.585344
BT20	Vorinostat	100	40	C12385	0.606439	0.573866
BT20	Goserelin	100	40	C12385	0.682433	0.670627
BT20	Goserelin	100	40	C12385	0.804709	0.681132
BT20	Toremifene	100	40	C12385	0.111202	0.137214
BT20	Toremifene	100	40	C12385	0.105842	0.265938
BT20	Vinorelbine	100	40	C12385	0.0979237	0.151432
BT20	Vinorelbine	100	40	C12385	0.150402	0.164406
BT20	Vinblastine	100	40	C12385	0.0693872	0.541848
BT20	Vinblastine	100	40	C12385	0.152163	0.0604542
BT20	Lomustine	100	40	C12385	0.839171	0.839348
BT20	Lomustine	100	40	C12385	0.753916	0.663681
BT20	Romidepsin	1	40	C12385	0.679218	0.583359
BT20	Romidepsin	1	40	C12385	0.732922	0.64141
BT20	Capecitabine	1	40	C12385	0.775995	0.7181
BT20	Capecitabine	1	40	C12385	0.750863	0.628559
BT20	Jc-1	0	40	C12385	0.784192	0.671808
BT20	Everolimus	1	40	C12385	0.716524	0.63646
BT20	Everolimus	1	40	C12385	0.739019	0.845531
BT20	Anastrozole	1	40	C12385	0.735155	0.641434
BT20	Anastrozole	1	40	C12385	0.730737	0.652732
BT20	Letrozole	1	40	C12385	0.667882	0.6126
BT20	Letrozole	1	40	C12385	0.763537	0.641088
BT20	Goserelin	1	40	C12385	0.628109	0.712234
BT20	Goserelin	1	40	C12385	0.69186	0.545363
BT20	Jc-1	0	40	C12385	0.664369	0.613003
BT20	Docetaxel	1	40	C12385	0.679235	0.599167
BT20	Docetaxel	1	40	C12385	0.62814	0.622814
BT20	Vinblastine	1	40	C12385	0.677693	0.651685
BT20	Vinblastine	1	40	C12385	0.698592	0.688819
BT20	Oxaliplatin	100	40	C12385	0.747471	0.671193
BT20	Oxaliplatin	100	40	C12385	0.943263	0.797221
BT20	Bortezomib	100	40	C12385	0.521461	0.525615
BT20	Bortezomib	100	40	C12385	0.551536	0.555566
BT20	Everolimus	100	40	C12385	0.451561	0.311652
BT20	Everolimus	100	40	C12385	0.398029	0.840635
BT20	Vincristine	100	40	C12385	0.84966	0.740108
BT20	Vincristine	100	40	C12385	0.813721	0.694965
BT20	Mechlor	100	40	C12385	0.450166	0.475283
BT20	Mechlor	100	40	C12385	0.526652	0.350985
BT20	Letrozole	100	40	C12385	0.679646	0.678735
BT20	Letrozole	100	40	C12385	0.798822	0.633761
BT20	Chlorambucil	100	40	C12385	0.703289	0.577321
BT20	Chlorambucil	100	40	C12385	0.688284	0.587508
BT20	Omace	100	40	C12385	0.383854	0.351152
BT20	Omace	100	40	C12385	0.257648	0.389384
BT20	Docetaxel	100	40	C12385	0.697271	0.65367
BT20	Docetaxel	100	40	C12385	0.667101	0.608329
BT20	Azacitidine	100	40	C12385	0.631492	0.540877
BT20	Azacitidine	100	40	C12385	0.813698	0.619196
BT20	Dactinomycin	100	40	C12385	0.518918	0.625268
BT20	Dactinomycin	100	40	C12385	0.472495	0.408505
BT20	Rapamycin	1	40	C12385	0.75015	0.682082
BT20	Rapamycin	1	40	C12385	0.638581	0.662139
BT20	Oxaliplatin	1	40	C12385	0.660458	0.640297
BT20	Oxaliplatin	1	40	C12385	0.708197	0.683453
BT20	Bortezomib	1	40	C12385	0.407527	0.361906
BT20	Bortezomib	1	40	C12385	0.451398	0.492966
BT20	Vorinostat	1	40	C12385	0.627401	0.57105
BT20	Vorinostat	1	40	C12385	0.667367	0.686561
BT20	Vincristine	1	40	C12385	0.663264	0.678917
BT20	Vincristine	1	40	C12385	0.645205	0.637898
BT20	Mechlor	1	40	C12385	0.624759	0.612553
BT20	Mechlor	1	40	C12385	0.681195	0.647682
BT20	Toremifene	1	40	C12385	0.785209	0.685354
BT20	Toremifene	1	40	C12385	0.747336	0.734668
BT20	Chlorambucil	1	40	C12385	0.685864	0.674766
BT20	Chlorambucil	1	40	C12385	0.648276	0.608227
BT20	Omace	1	40	C12385	0.371874	0.573574
BT20	Omace	1	40	C12385	0.530821	0.578481
BT20	Lomustine	1	40	C12385	0.708155	0.589595
BT20	Lomustine	1	40	C12385	0.647879	0.61297
BT20	Azacitidine	1	40	C12385	0.705218	0.746371
BT20	Azacitidine	1	40	C12385	0.683966	0.804108
BT20	Dactinomycin	1	40	C12385	0.79256	0.775886
BT20	Dactinomycin	1	40	C12385	0.739077	0.570663
BT20	Cisplatin	10	40	C12385	0.509396	0.599171
BT20	Cisplatin	10	40	C12385	0.499133	0.486851
BT20	Erlotinib	10	40	C12385	0.70717	0.679151
BT20	Erlotinib	10	40	C12385	0.74635	0.654457
BT20	Mitomycin C	10	40	C12385	0.626583	0.586786
BT20	Mitomycin C	10	40	C12385	0.536397	0.549958
BT20	Lapatinib	10	40	C12385	0.60511	0.704159
BT20	Lapatinib	10	40	C12385	0.669278	0.698865
BT20	Mitoxantrone	10	40	C12385	0.473903	0.47082
BT20	Mitoxantrone	10	40	C12385	0.568488	0.66395
BT20	Fulvestrant	10	40	C12385	0.908529	0.762319
BT20	Fulvestrant	10	40	C12385	0.843085	0.729288
BT20	Carmustine	10	40	C12385	0.697509	0.61864
BT20	Carmustine	10	40	C12385	0.743104	0.64769
BT20	Carboplatin	10	40	C12385	0.712192	0.611681
BT20	Carboplatin	10	40	C12385	0.661711	0.593574
BT20	Megestrol	10	40	C12385	0.760806	0.975954
BT20	Megestrol	10	40	C12385	0.803062	0.770483
BT20	Irinotecan	10	40	C12385	0.710004	0.726762
BT20	Irinotecan	10	40	C12385	0.869769	0.795781
BT20	Teniposide	10	40	C12385	0.849031	0.719042
BT20	Teniposide	10	40	C12385	0.780569	0.626292
BT20	Cisplatin	0.1	40	C12385	0.641784	0.581229
BT20	Cisplatin	0.1	40	C12385	0.664778	0.620944
BT20	Erlotinib	0.1	40	C12385	0.648929	0.699648
BT20	Erlotinib	0.1	40	C12385	0.639053	0.650318
BT20	Mitomycin C	0.1	40	C12385	0.610979	0.734253
BT20	Mitomycin C	0.1	40	C12385	0.696384	0.675224
BT20	Lapatinib	0.1	40	C12385	0.690024	0.623127
BT20	Lapatinib	0.1	40	C12385	0.682683	0.74204
BT20	Mitoxantrone	0.1	40	C12385	0.548718	0.570419
BT20	Mitoxantrone	0.1	40	C12385	0.53803	0.526619
BT20	Fulvestrant	0.1	40	C12385	0.66689	0.677717
BT20	Fulvestrant	0.1	40	C12385	0.633024	0.643978
BT20	Carmustine	0.1	40	C12385	0.603029	0.735992
BT20	Carmustine	0.1	40	C12385	0.662959	0.662191
BT20	Carboplatin	0.1	40	C12385	0.644164	0.614448
BT20	Carboplatin	0.1	40	C12385	0.58753	0.664625
BT20	Megestrol	0.1	40	C12385	0.634189	0.65209
BT20	Megestrol	0.1	40	C12385	0.676501	0.670112
BT20	Irinotecan	0.1	40	C12385	0.795712	0.759883
BT20	Irinotecan	0.1	40	C12385	0.69275	0.780005
BT20	Teniposide	0.1	40	C12385	0.911718	0.798852
BT20	Teniposide	0.1	40	C12385	0.731509	0.722232
BT20	Jc-1	0	40	C12385	0.779031	0.753293
BT20	Methotrexate	10	40	C12385	0.680495	0.769616
BT20	Methotrexate	10	40	C12385	0.783703	0.793144
BT20	Palbociclib	10	40	C12385	0.72074	0.870665
BT20	Palbociclib	10	40	C12385	0.814411	0.738682
BT20	Fluorouracil	10	40	C12385	0.666537	0.694156
BT20	Fluorouracil	10	40	C12385	0.712786	0.631745
BT20	Exemestane	10	40	C12385	0.940806	0.672202
BT20	Exemestane	10	40	C12385	0.749542	0.74492
BT20	Jc-1	0	40	C12385	0.703716	0.696661
BT20	Paclitaxel	10	40	C12385	0.769895	0.835699
BT20	Paclitaxel	10	40	C12385	0.744232	0.65689
BT20	Tamoxifen	10	40	C12385	0.942008	0.727739
BT20	Tamoxifen	10	40	C12385	0.909995	0.656936
BT20	Ixabepilone	10	40	C12385	0.741466	0.575851
BT20	Ixabepilone	10	40	C12385	0.660416	0.595655
BT20	Sunitinib	10	40	C12385	0.587481	0.824184
BT20	Sunitinib	10	40	C12385	0.462408	0.774984
BT20	Etoposide	0.1	40	C12385	0.729198	0.669221
BT20	Etoposide	0.1	40	C12385	0.644383	0.640502
BT20	Methotrexate	0.1	40	C12385	0.660219	0.641757
BT20	Methotrexate	0.1	40	C12385	0.72317	0.680069
BT20	Palbociclib	0.1	40	C12385	0.708633	0.76218
BT20	Palbociclib	0.1	40	C12385	0.701695	0.740056
BT20	Gemcitabine	0.1	40	C12385	0.651846	0.667529
BT20	Gemcitabine	0.1	40	C12385	0.783646	0.635715
BT20	Fluorouracil	0.1	40	C12385	0.733644	0.59743
BT20	Fluorouracil	0.1	40	C12385	0.623198	0.598007
BT20	Exemestane	0.1	40	C12385	0.650941	0.675318
BT20	Exemestane	0.1	40	C12385	0.709823	0.66647
BT20	DMSO-Media Only	0	40	C12385	0.933383	0.921569
BT20	DMSO-Media Only	0	40	C12385	0.875816	0.931573
BT20	Paclitaxel	0.1	40	C12385	0.747707	0.717956
BT20	Paclitaxel	0.1	40	C12385	0.586829	0.655874
BT20	Tamoxifen	0.1	40	C12385	0.701018	0.695664
BT20	Tamoxifen	0.1	40	C12385	0.690608	0.754488
BT20	Vinorelbine	0.1	40	C12385	0.726935	0.723353
BT20	Vinorelbine	0.1	40	C12385	0.642759	0.621171
BT20	Ixabepilone	0.1	40	C12385	0.674115	0.63769
BT20	Ixabepilone	0.1	40	C12385	0.70813	0.768738
BT20	Sunitinib	0.1	40	C12385	0.650004	0.67235
BT20	Sunitinib	0.1	40	C12385	0.73241	0.677591
BT20	Etoposide	10	40	C12385	0.540276	0.620958
BT20	Etoposide	10	40	C12385	0.534226	0.649864
BT20	Capecitabine	10	40	C12385	0.613099	0.615324
BT20	Capecitabine	10	40	C12385	0.654442	0.791346
BT20	Rapamycin	10	40	C12385	0.715011	0.768185
BT20	Rapamycin	10	40	C12385	0.976494	0.840465
BT20	Gemcitabine	10	40	C12385	0.592527	0.610384
BT20	Gemcitabine	10	40	C12385	0.671277	0.645848
BT20	Anastrozole	10	40	C12385	0.669923	0.620119
BT20	Anastrozole	10	40	C12385	0.654406	0.676572
BT20	Vorinostat	10	40	C12385	0.659974	0.620783
BT20	Vorinostat	10	40	C12385	0.564684	0.540738
BT20	Goserelin	10	40	C12385	0.668802	0.656649
BT20	Goserelin	10	40	C12385	0.625183	0.615736
BT20	Toremifene	10	40	C12385	0.967112	0.645619
BT20	Toremifene	10	40	C12385	0.752153	0.674784
BT20	Vinorelbine	10	40	C12385	0.856249	0.73825
BT20	Vinorelbine	10	40	C12385	0.686291	0.688629
BT20	Vinblastine	10	40	C12385	0.70296	0.658077
BT20	Vinblastine	10	40	C12385	0.727126	0.689326
BT20	Lomustine	10	40	C12385	0.744816	0.72384
BT20	Lomustine	10	40	C12385	0.738679	0.801398
BT20	Romidepsin	0.1	40	C12385	0.557485	0.699933
BT20	Romidepsin	0.1	40	C12385	0.530275	0.573334
BT20	Capecitabine	0.1	40	C12385	0.669951	0.60035
BT20	Capecitabine	0.1	40	C12385	0.587044	0.611964
BT20	Rapamycin	0.1	40	C12385	0.692061	0.616855
BT20	Rapamycin	0.1	40	C12385	0.751495	0.59307
BT20	Everolimus	0.1	40	C12385	0.73251	0.535178
BT20	Everolimus	0.1	40	C12385	0.611263	0.572992
BT20	Anastrozole	0.1	40	C12385	0.650672	0.602252
BT20	Anastrozole	0.1	40	C12385	0.617443	0.697543
BT20	Vorinostat	0.1	40	C12385	0.617772	0.595657
BT20	Vorinostat	0.1	40	C12385	0.627504	0.590136
BT20	Letrozole	0.1	40	C12385	0.761347	0.662337
BT20	Letrozole	0.1	40	C12385	0.637732	0.634
BT20	Goserelin	0.1	40	C12385	0.677717	0.581677
BT20	Goserelin	0.1	40	C12385	0.653511	0.592813
BT20	Toremifene	0.1	40	C12385	0.671123	0.686297
BT20	Toremifene	0.1	40	C12385	0.606136	0.587418
BT20	Docetaxel	0.1	40	C12385	0.535151	0.516439
BT20	Docetaxel	0.1	40	C12385	0.634698	0.690402
BT20	Vinblastine	0.1	40	C12385	0.691366	0.696988
BT20	Vinblastine	0.1	40	C12385	0.805297	0.64336
BT20	Lomustine	0.1	40	C12385	0.718896	0.844513
BT20	Lomustine	0.1	40	C12385	0.728422	0.688386
BT20	Romidepsin	10	40	C12385	0.618758	0.673091
BT20	Romidepsin	10	40	C12385	0.515118	0.558419
BT20	Oxaliplatin	10	40	C12385	0.593146	0.729063
BT20	Oxaliplatin	10	40	C12385	0.641634	0.641654
BT20	Bortezomib	10	40	C12385	0.471032	0.601684
BT20	Bortezomib	10	40	C12385	0.355097	0.439633
BT20	Everolimus	10	40	C12385	0.76425	0.730986
BT20	Everolimus	10	40	C12385	0.705491	0.726668
BT20	Vincristine	10	40	C12385	0.696511	0.834443
BT20	Vincristine	10	40	C12385	0.709976	0.682632
BT20	Mechlor	10	40	C12385	0.696201	0.656674
BT20	Mechlor	10	40	C12385	0.60842	0.653288
BT20	Letrozole	10	40	C12385	0.88015	0.810322
BT20	Letrozole	10	40	C12385	0.699473	0.646473
BT20	Chlorambucil	10	40	C12385	0.645564	0.602494
BT20	Chlorambucil	10	40	C12385	0.614356	0.709647
BT20	Omace	10	40	C12385	0.310885	0.293953
BT20	Omace	10	40	C12385	0.265479	0.466754
BT20	Docetaxel	10	40	C12385	0.66377	0.767548
BT20	Docetaxel	10	40	C12385	0.701074	0.728271
BT20	Azacitidine	10	40	C12385	0.713867	0.713212
BT20	Azacitidine	10	40	C12385	0.790689	0.66608
BT20	Dactinomycin	10	40	C12385	0.710916	0.550362
BT20	Dactinomycin	10	40	C12385	0.690924	0.478459
BT20	Bortezomib	0.1	40	C12385	0.746092	0.902296
BT20	Bortezomib	0.1	40	C12385	0.86936	0.81354
BT20	Oxaliplatin	0.1	40	C12385	0.753668	0.826819
BT20	Oxaliplatin	0.1	40	C12385	0.82489	0.904341
BT20	Mechlor	0.1	40	C12385	0.70535	0.698544
BT20	Mechlor	0.1	40	C12385	0.625762	0.645853
BT20	Vincristine	0.1	40	C12385	0.790478	0.725402
BT20	Vincristine	0.1	40	C12385	0.783381	0.796575
BT20	Jc-1	0	40	C12385	0.747958	0.711389
BT20	Omace	0.1	40	C12385	0.801212	0.71395
BT20	Omace	0.1	40	C12385	0.747773	0.733409
BT20	Chlorambucil	0.1	40	C12385	0.641055	0.84634
BT20	Chlorambucil	0.1	40	C12385	0.807596	0.738809
BT20	Dactinomycin	0.1	40	C12385	0.749032	0.696694
BT20	Dactinomycin	0.1	40	C12385	0.822073	0.785909
BT20	Azacitidine	0.1	40	C12385	0.70123	0.753093
BT20	Azacitidine	0.1	40	C12385	0.830073	0.6158
BT20	Jc-1	0	40	C12385	0.761982	0.763238
BT20	Erlotinib	100	48	C12385	0.988636	0.773609
BT20	Erlotinib	100	48	C12385	0.839606	0.680807
BT20	Mitomycin C	100	48	C12385	0.598846	0.480697
BT20	Mitomycin C	100	48	C12385	0.751927	0.495557
BT20	Jc-1	0	48	C12385	0.886738	0.707386
BT20	Carmustine	100	48	C12385	0.916167	0.738945
BT20	Carmustine	100	48	C12385	0.739227	0.655976
BT20	Carboplatin	100	48	C12385	0.660582	0.578099
BT20	Carboplatin	100	48	C12385	0.724389	0.686351
BT20	Jc-1	0	48	C12385	0.75548	0.72712
BT20	Irinotecan	100	48	C12385	0.8939	0.710739
BT20	Irinotecan	100	48	C12385	0.887612	0.641439
BT20	Teniposide	100	48	C12385	0.85697	0.772187
BT20	Teniposide	100	48	C12385	0.835869	0.952481
BT20	Cisplatin	1	48	C12385	0.694701	0.736783
BT20	Cisplatin	1	48	C12385	0.573563	0.606694
BT20	Erlotinib	1	48	C12385	0.782411	0.638874
BT20	Erlotinib	1	48	C12385	0.780992	0.712488
BT20	Mitomycin C	1	48	C12385	0.687655	0.623057
BT20	Mitomycin C	1	48	C12385	0.62976	0.618174
BT20	Lapatinib	1	48	C12385	0.646063	0.645027
BT20	Lapatinib	1	48	C12385	0.673982	0.643391
BT20	Mitoxantrone	1	48	C12385	0.525177	0.490257
BT20	Mitoxantrone	1	48	C12385	0.419215	0.47364
BT20	Fulvestrant	1	48	C12385	0.633673	0.633121
BT20	Fulvestrant	1	48	C12385	0.699488	0.662485
BT20	Carmustine	1	48	C12385	0.558267	0.807464
BT20	Carmustine	1	48	C12385	0.650753	0.562016
BT20	Carboplatin	1	48	C12385	0.705809	0.503854
BT20	Carboplatin	1	48	C12385	0.68915	0.608579
BT20	Megestrol	1	48	C12385	0.637905	0.740016
BT20	Megestrol	1	48	C12385	0.628675	0.90533
BT20	Irinotecan	1	48	C12385	0.711553	0.738537
BT20	Irinotecan	1	48	C12385	0.876363	0.70907
BT20	Teniposide	1	48	C12385	0.723702	0.766754
BT20	Teniposide	1	48	C12385	0.74662	0.542066
BT20	Cisplatin	100	48	C12385	0.256673	0.39739
BT20	Cisplatin	100	48	C12385	0.275772	0.792798
BT20	Methotrexate	100	48	C12385	0.599417	0.679073
BT20	Methotrexate	100	48	C12385	0.776877	0.6678
BT20	Palbociclib	100	48	C12385	0.272897	0.217804
BT20	Palbociclib	100	48	C12385	0.207579	0.209351
BT20	Lapatinib	100	48	C12385	0.639129	0.663666
BT20	Lapatinib	100	48	C12385	0.759042	0.656014
BT20	Fluorouracil	100	48	C12385	0.613592	0.698426
BT20	Fluorouracil	100	48	C12385	0.663965	0.631396
BT20	Exemestane	100	48	C12385	0.734139	0.647192
BT20	Exemestane	100	48	C12385	0.738322	0.88291
BT20	Fulvestrant	100	48	C12385	0.876856	0.929845
BT20	Fulvestrant	100	48	C12385	0.93183	0.951102
BT20	Megestrol	100	48	C12385	0.652377	0.686213
BT20	Megestrol	100	48	C12385	0.701134	0.652946
BT20	Ixabepilone	100	48	C12385	0.680406	0.744805
BT20	Ixabepilone	100	48	C12385	0.589394	0.770643
BT20	Sunitinib	100	48	C12385	0.140958	0.153955
BT20	Sunitinib	100	48	C12385	0.110224	0.030853
BT20	Etoposide	1	48	C12385	0.581108	0.586256
BT20	Etoposide	1	48	C12385	0.666453	0.6276
BT20	Methotrexate	1	48	C12385	0.717698	0.541842
BT20	Methotrexate	1	48	C12385	0.671629	0.60923
BT20	Palbociclib	1	48	C12385	0.781311	0.623476
BT20	Palbociclib	1	48	C12385	0.754023	0.66457
BT20	Gemcitabine	1	48	C12385	0.756207	0.682156
BT20	Gemcitabine	1	48	C12385	0.680876	0.611994
BT20	Fluorouracil	1	48	C12385	0.759402	0.620087
BT20	Fluorouracil	1	48	C12385	0.722989	0.606849
BT20	Exemestane	1	48	C12385	0.676051	0.658809
BT20	Exemestane	1	48	C12385	0.620702	0.580306
BT20	DMSO-Media Only	0	48	C12385	0.855376	0.964645
BT20	DMSO-Media Only	0	48	C12385	0.901221	0.950525
BT20	Paclitaxel	1	48	C12385	0.665409	0.604916
BT20	Paclitaxel	1	48	C12385	0.691657	0.698454
BT20	Tamoxifen	1	48	C12385	0.637196	0.680221
BT20	Tamoxifen	1	48	C12385	0.86397	0.578273
BT20	Vinorelbine	1	48	C12385	0.729548	0.616095
BT20	Vinorelbine	1	48	C12385	0.662017	0.734592
BT20	Ixabepilone	1	48	C12385	0.651099	0.600404
BT20	Ixabepilone	1	48	C12385	0.54747	0.709401
BT20	Sunitinib	1	48	C12385	0.710122	0.683377
BT20	Sunitinib	1	48	C12385	0.739042	0.626121
BT20	Etoposide	100	48	C12385	0.629831	0.602285
BT20	Etoposide	100	48	C12385	0.624627	0.606186
BT20	Capecitabine	100	48	C12385	0.762228	0.633881
BT20	Capecitabine	100	48	C12385	0.659495	0.639312
BT20	Rapamycin	100	48	C12385	0.771222	0.795686
BT20	Rapamycin	100	48	C12385	0.842682	0.861565
BT20	Gemcitabine	100	48	C12385	0.628718	0.654454
BT20	Gemcitabine	100	48	C12385	0.695914	0.548698
BT20	Anastrozole	100	48	C12385	0.79801	0.614184
BT20	Anastrozole	100	48	C12385	0.733132	0.618116
BT20	Vorinostat	100	48	C12385	0.671994	0.557988
BT20	Vorinostat	100	48	C12385	0.575184	0.531095
BT20	Goserelin	100	48	C12385	0.645141	0.639182
BT20	Goserelin	100	48	C12385	0.776042	0.652357
BT20	Toremifene	100	48	C12385	0.0888628	0.112766
BT20	Toremifene	100	48	C12385	0.0875007	0.235579
BT20	Vinorelbine	100	48	C12385	0.0826253	0.122897
BT20	Vinorelbine	100	48	C12385	0.125216	0.137236
BT20	Vinblastine	100	48	C12385	0.0503014	0.5177
BT20	Vinblastine	100	48	C12385	0.126383	0.0325177
BT20	Lomustine	100	48	C12385	0.842799	0.826367
BT20	Lomustine	100	48	C12385	0.768887	0.627684
BT20	Romidepsin	1	48	C12385	0.670522	0.563447
BT20	Romidepsin	1	48	C12385	0.733304	0.618599
BT20	Capecitabine	1	48	C12385	0.766702	0.693084
BT20	Capecitabine	1	48	C12385	0.723639	0.601642
BT20	Jc-1	0	48	C12385	0.773127	0.648024
BT20	Everolimus	1	48	C12385	0.697047	0.606777
BT20	Everolimus	1	48	C12385	0.723335	0.833737
BT20	Anastrozole	1	48	C12385	0.731218	0.606836
BT20	Anastrozole	1	48	C12385	0.722073	0.625199
BT20	Letrozole	1	48	C12385	0.662217	0.58181
BT20	Letrozole	1	48	C12385	0.756103	0.598922
BT20	Goserelin	1	48	C12385	0.602361	0.682384
BT20	Goserelin	1	48	C12385	0.686595	0.51407
BT20	Jc-1	0	48	C12385	0.628729	0.576637
BT20	Docetaxel	1	48	C12385	0.645504	0.537372
BT20	Docetaxel	1	48	C12385	0.58027	0.590366
BT20	Vinblastine	1	48	C12385	0.652571	0.617193
BT20	Vinblastine	1	48	C12385	0.67854	0.653742
BT20	Oxaliplatin	100	48	C12385	0.73294	0.630208
BT20	Oxaliplatin	100	48	C12385	0.932092	0.769045
BT20	Bortezomib	100	48	C12385	0.47455	0.490505
BT20	Bortezomib	100	48	C12385	0.498506	0.504467
BT20	Everolimus	100	48	C12385	0.339572	0.26463
BT20	Everolimus	100	48	C12385	0.309369	0.723781
BT20	Vincristine	100	48	C12385	0.820458	0.730876
BT20	Vincristine	100	48	C12385	0.798812	0.672686
BT20	Mechlor	100	48	C12385	0.401639	0.423268
BT20	Mechlor	100	48	C12385	0.528903	0.320229
BT20	Letrozole	100	48	C12385	0.657977	0.64545
BT20	Letrozole	100	48	C12385	0.790083	0.593189
BT20	Chlorambucil	100	48	C12385	0.679074	0.533184
BT20	Chlorambucil	100	48	C12385	0.661806	0.553988
BT20	Omace	100	48	C12385	0.398765	0.33549
BT20	Omace	100	48	C12385	0.255567	0.371391
BT20	Docetaxel	100	48	C12385	0.680763	0.610272
BT20	Docetaxel	100	48	C12385	0.635057	0.571453
BT20	Azacitidine	100	48	C12385	0.608907	0.525108
BT20	Azacitidine	100	48	C12385	0.79437	0.603313
BT20	Dactinomycin	100	48	C12385	0.524782	0.606219
BT20	Dactinomycin	100	48	C12385	0.459858	0.397632
BT20	Rapamycin	1	48	C12385	0.71709	0.658744
BT20	Rapamycin	1	48	C12385	0.60148	0.623302
BT20	Oxaliplatin	1	48	C12385	0.629915	0.604423
BT20	Oxaliplatin	1	48	C12385	0.678988	0.645736
BT20	Bortezomib	1	48	C12385	0.358617	0.348101
BT20	Bortezomib	1	48	C12385	0.413449	0.447705
BT20	Vorinostat	1	48	C12385	0.601947	0.526637
BT20	Vorinostat	1	48	C12385	0.628931	0.663981
BT20	Vincristine	1	48	C12385	0.642539	0.652569
BT20	Vincristine	1	48	C12385	0.620857	0.600757
BT20	Mechlor	1	48	C12385	0.576341	0.576422
BT20	Mechlor	1	48	C12385	0.676336	0.611566
BT20	Toremifene	1	48	C12385	0.780922	0.652069
BT20	Toremifene	1	48	C12385	0.71529	0.716332
BT20	Chlorambucil	1	48	C12385	0.652463	0.652422
BT20	Chlorambucil	1	48	C12385	0.621812	0.596097
BT20	Omace	1	48	C12385	0.360614	0.573661
BT20	Omace	1	48	C12385	0.502171	0.54562
BT20	Lomustine	1	48	C12385	0.684191	0.556926
BT20	Lomustine	1	48	C12385	0.622353	0.579633
BT20	Azacitidine	1	48	C12385	0.677551	0.73158
BT20	Azacitidine	1	48	C12385	0.676154	0.800664
BT20	Dactinomycin	1	48	C12385	0.814835	0.777335
BT20	Dactinomycin	1	48	C12385	0.735645	0.543618
BT20	Cisplatin	10	48	C12385	0.504915	0.561125
BT20	Cisplatin	10	48	C12385	0.471202	0.445942
BT20	Erlotinib	10	48	C12385	0.691798	0.633022
BT20	Erlotinib	10	48	C12385	0.72307	0.626202
BT20	Mitomycin C	10	48	C12385	0.602728	0.550991
BT20	Mitomycin C	10	48	C12385	0.469465	0.520192
BT20	Lapatinib	10	48	C12385	0.581181	0.702925
BT20	Lapatinib	10	48	C12385	0.643115	0.694036
BT20	Mitoxantrone	10	48	C12385	0.396036	0.424009
BT20	Mitoxantrone	10	48	C12385	0.510524	0.612478
BT20	Fulvestrant	10	48	C12385	0.909373	0.739085
BT20	Fulvestrant	10	48	C12385	0.858312	0.719966
BT20	Carmustine	10	48	C12385	0.682715	0.589111
BT20	Carmustine	10	48	C12385	0.721841	0.6133
BT20	Carboplatin	10	48	C12385	0.701879	0.58044
BT20	Carboplatin	10	48	C12385	0.644449	0.558598
BT20	Megestrol	10	48	C12385	0.733425	0.977777
BT20	Megestrol	10	48	C12385	0.792625	0.741162
BT20	Irinotecan	10	48	C12385	0.698578	0.695917
BT20	Irinotecan	10	48	C12385	0.885783	0.778584
BT20	Teniposide	10	48	C12385	0.860697	0.725954
BT20	Teniposide	10	48	C12385	0.790703	0.602382
BT20	Cisplatin	0.1	48	C12385	0.627914	0.554676
BT20	Cisplatin	0.1	48	C12385	0.644619	0.580276
BT20	Erlotinib	0.1	48	C12385	0.611273	0.678034
BT20	Erlotinib	0.1	48	C12385	0.599272	0.610389
BT20	Mitomycin C	0.1	48	C12385	0.586136	0.700707
BT20	Mitomycin C	0.1	48	C12385	0.655456	0.635724
BT20	Lapatinib	0.1	48	C12385	0.65679	0.59859
BT20	Lapatinib	0.1	48	C12385	0.652926	0.723264
BT20	Mitoxantrone	0.1	48	C12385	0.53307	0.563719
BT20	Mitoxantrone	0.1	48	C12385	0.523548	0.494919
BT20	Fulvestrant	0.1	48	C12385	0.634645	0.6425
BT20	Fulvestrant	0.1	48	C12385	0.607102	0.611975
BT20	Carmustine	0.1	48	C12385	0.572447	0.690419
BT20	Carmustine	0.1	48	C12385	0.653383	0.641562
BT20	Carboplatin	0.1	48	C12385	0.618112	0.573607
BT20	Carboplatin	0.1	48	C12385	0.555325	0.644428
BT20	Megestrol	0.1	48	C12385	0.612875	0.622106
BT20	Megestrol	0.1	48	C12385	0.649164	0.635452
BT20	Irinotecan	0.1	48	C12385	0.780803	0.729141
BT20	Irinotecan	0.1	48	C12385	0.677447	0.773785
BT20	Teniposide	0.1	48	C12385	0.923386	0.792095
BT20	Teniposide	0.1	48	C12385	0.911334	0.709368
BT20	Jc-1	0	48	C12385	0.781866	0.745229
BT20	Methotrexate	10	48	C12385	0.665141	0.746077
BT20	Methotrexate	10	48	C12385	0.762446	0.777974
BT20	Palbociclib	10	48	C12385	0.92822	0.849471
BT20	Palbociclib	10	48	C12385	0.826473	0.722653
BT20	Fluorouracil	10	48	C12385	0.649294	0.647075
BT20	Fluorouracil	10	48	C12385	0.702559	0.595197
BT20	Exemestane	10	48	C12385	0.968942	0.641686
BT20	Exemestane	10	48	C12385	0.721685	0.722752
BT20	Jc-1	0	48	C12385	0.676863	0.673235
BT20	Paclitaxel	10	48	C12385	0.782435	0.836496
BT20	Paclitaxel	10	48	C12385	0.714785	0.614717
BT20	Tamoxifen	10	48	C12385	0.948463	0.71992
BT20	Tamoxifen	10	48	C12385	0.927055	0.640323
BT20	Ixabepilone	10	48	C12385	0.686362	0.527385
BT20	Ixabepilone	10	48	C12385	0.602112	0.564998
BT20	Sunitinib	10	48	C12385	0.543921	0.782054
BT20	Sunitinib	10	48	C12385	0.384399	0.734627
BT20	Etoposide	0.1	48	C12385	0.719352	0.640369
BT20	Etoposide	0.1	48	C12385	0.629525	0.617919
BT20	Methotrexate	0.1	48	C12385	0.634523	0.621494
BT20	Methotrexate	0.1	48	C12385	0.699889	0.656874
BT20	Palbociclib	0.1	48	C12385	0.687732	0.735478
BT20	Palbociclib	0.1	48	C12385	0.682121	0.720931
BT20	Gemcitabine	0.1	48	C12385	0.615325	0.63115
BT20	Gemcitabine	0.1	48	C12385	0.756618	0.599194
BT20	Fluorouracil	0.1	48	C12385	0.713517	0.566556
BT20	Fluorouracil	0.1	48	C12385	0.597349	0.558503
BT20	Exemestane	0.1	48	C12385	0.603433	0.641088
BT20	Exemestane	0.1	48	C12385	0.684167	0.637804
BT20	DMSO-Media Only	0	48	C12385	0.810394	0.998887
BT20	DMSO-Media Only	0	48	C12385	0.815794	0.970292
BT20	Paclitaxel	0.1	48	C12385	0.730453	0.694582
BT20	Paclitaxel	0.1	48	C12385	0.563174	0.640516
BT20	Tamoxifen	0.1	48	C12385	0.680493	0.681954
BT20	Tamoxifen	0.1	48	C12385	0.675265	0.733105
BT20	Vinorelbine	0.1	48	C12385	0.659859	0.70437
BT20	Vinorelbine	0.1	48	C12385	0.617578	0.573309
BT20	Ixabepilone	0.1	48	C12385	0.645393	0.612293
BT20	Ixabepilone	0.1	48	C12385	0.694026	0.755121
BT20	Sunitinib	0.1	48	C12385	0.627302	0.658436
BT20	Sunitinib	0.1	48	C12385	0.725688	0.655608
BT20	Etoposide	10	48	C12385	0.503777	0.599675
BT20	Etoposide	10	48	C12385	0.478427	0.624317
BT20	Capecitabine	10	48	C12385	0.567904	0.577767
BT20	Capecitabine	10	48	C12385	0.617506	0.758463
BT20	Rapamycin	10	48	C12385	0.685047	0.746023
BT20	Rapamycin	10	48	C12385	0.952309	0.827104
BT20	Gemcitabine	10	48	C12385	0.562904	0.576169
BT20	Gemcitabine	10	48	C12385	0.65078	0.605169
BT20	Anastrozole	10	48	C12385	0.651857	0.575114
BT20	Anastrozole	10	48	C12385	0.625441	0.64808
BT20	Vorinostat	10	48	C12385	0.638789	0.579198
BT20	Vorinostat	10	48	C12385	0.530222	0.491347
BT20	Goserelin	10	48	C12385	0.631441	0.620396
BT20	Goserelin	10	48	C12385	0.579464	0.586365
BT20	Toremifene	10	48	C12385	0.990449	0.629369
BT20	Toremifene	10	48	C12385	0.738854	0.65552
BT20	Vinorelbine	10	48	C12385	0.852612	0.693482
BT20	Vinorelbine	10	48	C12385	0.641922	0.647503
BT20	Vinblastine	10	48	C12385	0.67779	0.62489
BT20	Vinblastine	10	48	C12385	0.700285	0.654731
BT20	Lomustine	10	48	C12385	0.726009	0.698376
BT20	Lomustine	10	48	C12385	0.722808	0.784453
BT20	Romidepsin	0.1	48	C12385	0.536199	0.658939
BT20	Romidepsin	0.1	48	C12385	0.499119	0.541258
BT20	Capecitabine	0.1	48	C12385	0.633624	0.561711
BT20	Capecitabine	0.1	48	C12385	0.540624	0.578691
BT20	Rapamycin	0.1	48	C12385	0.647444	0.587895
BT20	Rapamycin	0.1	48	C12385	0.7251	0.556226
BT20	Everolimus	0.1	48	C12385	0.69789	0.500109
BT20	Everolimus	0.1	48	C12385	0.579474	0.539331
BT20	Anastrozole	0.1	48	C12385	0.615497	0.563173
BT20	Anastrozole	0.1	48	C12385	0.579797	0.634
BT20	Vorinostat	0.1	48	C12385	0.584809	0.557507
BT20	Vorinostat	0.1	48	C12385	0.592374	0.549766
BT20	Letrozole	0.1	48	C12385	0.733105	0.631928
BT20	Letrozole	0.1	48	C12385	0.596438	0.593228
BT20	Goserelin	0.1	48	C12385	0.643953	0.560173
BT20	Goserelin	0.1	48	C12385	0.624032	0.55275
BT20	Toremifene	0.1	48	C12385	0.650014	0.641796
BT20	Toremifene	0.1	48	C12385	0.570367	0.549686
BT20	Docetaxel	0.1	48	C12385	0.47596	0.463022
BT20	Docetaxel	0.1	48	C12385	0.583825	0.660426
BT20	Vinblastine	0.1	48	C12385	0.646711	0.653547
BT20	Vinblastine	0.1	48	C12385	0.787203	0.59645
BT20	Lomustine	0.1	48	C12385	0.704567	0.835049
BT20	Lomustine	0.1	48	C12385	0.723693	0.666022
BT20	Romidepsin	10	48	C12385	0.604812	0.649356
[truncated: 291,761+ more rows]

## Sheet: Description
Table EV3: Co-culture screening data. Relative viability measurements from our co-culture screen, described in Figure 2.
