# Supplementary material for: Tumor‐stroma interactions differentially alter drug sensitivity based on the origin of stromal cells
Source: Mol Syst Biol. 2018 Aug 6;14(8):e8322. doi: 10.15252/msb.20188322 (PMC6078165; doi:10.15252/msb.20188322)
Supplement: Supplementary file 5 — Table EV4 [file MSB-14-e8322-s005.xlsx]

## Sheet: EV4
		Overall Number	Overall Hits	Survival	Death	FDR adjusted p-value					Fisher Odd's Ratio
	TOTAL	179280	3984	2296	1688	Enriched in Hits	Depleted in Hits	Enriched in Survival	Enriched in Death
1	BT20	29880	586	482	104	1	0.00113151	1.36119e-07	1		0.859517	0.859517	1.33394	0.325937
2	H1143	29880	313	154	159	1	8.44949e-60	1	1		0.420241	0.420241	0.356159	0.51738
3	H578T	29880	527	498	29	1	3.79744e-09	1.01413e-09	1		0.757953	0.757953	1.3914	0.0865155
4	M231	29880	558	357	201	1	6.73348e-06	1	1		0.810828	0.810828	0.919617	0.673662
5	M436	29880	1250	117	1133	2.08385e-116	1	1	0		2.34218	2.34218	0.265596	10.5701
6	M468	29880	750	688	62	0.000474833	1	1.48412e-55	1		1.16366	1.16366	2.16615	0.188969
7	Basal	89640	1649	1324	325	1	1.92939e-27	4.45626e-13	1		0.700704	0.700704	1.36757	0.235673
8	CL	89640	2335	972	1363	1.92939e-27	1	1	1.62897e-150		1.42714	1.42714	0.731225	4.24316
9	DMSO	2160	1	0	1	1	2.64407e-19	1	1		0.0201339	0.0201339	0	0.0481663
10	carboplatin	4320	54	9	45	1	5.2096e-06	1	0.610725		0.550874	0.550874	0.157624	1.1104
11	carmustine	4320	82	9	73	1	0.190385	1	7.54887e-06		0.848221	0.848221	0.157624	1.84493
12	chlorambucil	4320	119	28	91	0.0302154	1	1	1.51282e-11		1.25396	1.25396	0.496738	2.33591
13	cisplatin	4320	124	35	89	0.0080948	1	1	8.17883e-11		1.30993	1.30993	0.623888	2.2806
14	dactinomycin	4320	106	69	37	0.384752	1	0.0997555	1		1.10971	1.10971	1.25896	0.906834
15	lomustine	4320	69	54	15	1	0.00565803	1	1		0.709148	0.709148	0.975158	0.360901
16	mechlor	4320	126	61	65	0.00449979	1	0.547989	0.000667068		1.3324	1.3324	1.10688	1.6315
17	mitomycin c	4320	22	9	13	1	2.09851e-19	1	1		0.220919	0.220919	0.157624	0.312259
18	oxaliplatin	4320	46	27	19	1	2.5741e-08	1	1		0.467412	0.467412	0.478672	0.458674
19	etoposide	4320	50	7	43	1	4.13835e-07	1	0.830646		0.509061	0.509061	0.122431	1.05925
20	irinotecan	4320	40	35	5	1	1.94764e-10	1	1		0.405244	0.405244	0.623888	0.119302
21	teniposide	4320	30	11	19	1	7.26903e-15	1	1		0.30244	0.30244	0.192912	0.458674
22	Mitoxantrone	3240	493	342	151	2.97341e-252	1	1.81552e-198	3.09866e-56		8.87056	8.87056	10.514	5.54994
23	azacitidine	4320	80	56	24	1	0.125564	1	1		0.826709	0.826709	1.01266	0.581811
24	capecitabine	4320	47	4	43	1	5.37858e-08	1	0.830646		0.477809	0.477809	0.0698193	1.05925
25	fluorouracil	4320	66	10	56	1	0.00183502	1	0.0316007		0.677306	0.677306	0.175256	1.39482
26	gemcitabine	4320	33	9	24	1	2.06978e-13	1	1		0.333175	0.333175	0.157624	0.581811
27	methotrexate	4320	89	5	84	1	0.580406	1	4.09068e-09		0.923848	0.923848	0.087333	2.14318
28	docetaxel	4320	147	105	42	1.63121e-06	1	3.79744e-09	0.950877		1.57103	1.57103	1.96433	1.03374
29	ixabepilone	4320	102	55	47	0.631476	1	1	0.418633		1.06569	1.06569	0.993898	1.16172
30	paclitaxel	3240	76	25	51	0.737933	1	1	0.0011163		1.058	1.058	0.594996	1.70381
31	vinblastine	4320	241	241	0	1.40459e-36	1	3.09758e-79	1		2.70265	2.70265	4.97118	0
32	vincristine	4320	48	13	35	1	1.07896e-07	1	1		0.488216	0.488216	0.228295	0.856368
33	vinorelbine	4320	208	205	3	1.30106e-23	1	8.73684e-56	1		2.2932	2.2932	4.11858	0.071462
34	anastrozole	4320	11	8	3	1	6.7364e-28	1	1		0.109865	0.109865	0.140016	0.071462
35	exemestane	4320	91	23	68	1	0.724258	1	0.000138933		0.945552	0.945552	0.406652	1.71119
36	fulvestrant	4320	24	8	16	1	3.58052e-18	1	1		0.241239	0.241239	0.140016	0.385283
37	goserelin	4320	51	5	46	1	7.98481e-07	1	0.513985		0.519499	0.519499	0.087333	1.13604
38	letrozole	4320	66	0	66	1	0.00183502	1	0.000406356		0.677306	0.677306	0	1.65802
39	megestrol	4320	11	9	2	1	6.7364e-28	1	1		0.109865	0.109865	0.157624	0.0476018
40	tamoxifen	3240	47	12	35	1	0.00277204	1	0.531423		0.643461	0.643461	0.282808	1.15208
41	toremifene	4320	62	57	5	1	0.000343277	0.938535	1		0.634996	0.634996	1.03146	0.119302
42	romidepsin	3240	36	16	20	1	5.28969e-06	1	1		0.489772	0.489772	0.378216	0.649314
43	vorinostat	4320	13	4	9	1	4.01347e-26	1	1		0.129968	0.129968	0.0698193	0.215459
44	bortezomib	4320	204	66	138	3.31394e-22	1	0.208381	1.22978e-33		2.24448	2.24448	1.20174	3.69179
45	omace	4320	117	105	12	0.0487808	1	3.79744e-09	1		1.23164	1.23164	1.96433	0.287998
46	erlotinib	4320	15	0	15	1	1.91128e-24	1	1		0.15011	0.15011	0	0.360901
47	everolimus	4320	102	41	61	0.631476	1	1	0.00433859		1.06569	1.06569	0.733838	1.52586
48	lapatinib	4320	29	26	3	1	2.20031e-15	1	1		0.292215	0.292215	0.46063	0.071462
49	palbociclib	4320	246	194	52	9.68308e-39	1	3.38672e-49	0.117269		2.76589	2.76589	3.8666	1.29079
50	rapamycin	4320	106	44	62	0.384752	1	1	0.00277204		1.10971	1.10971	0.789149	1.55221
51	sunitinib	4320	254	254	0	2.56123e-42	1	1.9316e-88	1		2.86772	2.86772	5.28994	0
52	Damaging	101520	2498	1424	1074	1.23198e-14	1	2.97513e-07	1.1514e-08		1.29485	1.29485	1.2544	1.34344
53	Targeted	75600	1485	872	613	1	5.56396e-10	1	1		0.811247	0.811247	0.837938	0.780251
54	Platinum_3	12960	224	71	153	1	8.33538e-05	1	0.00765858		0.760398	0.760398	0.40626	1.28249
55	Nitrogen mustard_6	25920	524	230	294	1	0.0244311	1	0.00121659		0.893905	0.893905	0.655624	1.25069
56	Topo_4	16200	613	395	218	1.16736e-37	1	2.76098e-34	3.00627e-07		1.86324	1.86324	2.11899	1.4996
57	RiboNuc_5	21600	315	84	231	1	4.60696e-17	1	0.0584726		0.621214	0.621214	0.274393	1.15908
58	Microtubule_6	24840	822	644	178	1.98787e-31	1	6.92548e-70	1		1.63738	1.63738	2.46162	0.730983
59	Hormone_8	33480	363	122	241	1	1.37804e-63	1	1		0.43039	0.43039	0.24162	0.723313
60	HDAC_2	7560	49	20	29	1	1.74893e-27	1	1		0.278168	0.278168	0.197475	0.394733
61	Proteasome_2	8640	321	171	150	3.88824e-18	1	9.44877e-08	5.95753e-12		1.75895	1.75895	1.60119	1.94257
62	GFI_6	25920	752	559	193	3.89505e-14	1	2.54117e-35	1		1.3879	1.3879	1.92402	0.762052
63	Dose 0.10	45460	560	190	370	1	3.63621e-68	1	1		0.474977	0.474977	0.262492	0.824952
64	Dose 1.00	45360	445	277	168	1	8.69407e-111	1	1		0.365008	0.365008	0.401401	0.323811
65	Dose 10.00	45360	1583	734	849	3.17078e-89	1	1.8763e-12	1.40106e-106		1.98076	1.98076	1.39373	3.02548
66	Dose 100.00	41041	1395	1095	300	1.3746e-67	1	2.70999e-149	1		1.84358	1.84358	3.1278	0.726019
67	Time 08	19920	183	157	26	1	3.41716e-48	1	1		0.379461	0.379461	0.583911	0.124007
68	Time 16	19920	278	245	33	1	2.35253e-18	1	1		0.594448	0.594448	0.955079	0.158122
69	Time 24	19920	342	264	78	1	2.60808e-07	0.642475	1		0.74689	0.74689	1.0399	0.38517
70	Time 32	19920	414	297	117	1	0.186066	0.00957151	1		0.926197	0.926197	1.19145	0.593411
71	Time 40	19920	403	258	145	1	0.0579645	0.945468	1		0.898249	0.898249	1.01293	0.749962
72	Time 48	19920	455	244	211	0.62132	1	1	0.0997011		1.03219	1.03219	0.950663	1.14439
73	Time 56	19920	533	267	266	1.44743e-05	1	0.521708	1.88378e-08		1.24206	1.24206	1.05345	1.5032
74	Time 64	19920	634	276	358	1.20669e-19	1	0.214949	3.37553e-32		1.53093	1.53093	1.09438	2.17449
75	Time 72	19920	742	288	454	3.87206e-44	1	0.0439027	4.62482e-71		1.86312	1.86312	1.14957	2.9886
76	C12385	8964	128	19	109	1	7.27821e-08	1	0.0128834		0.625356	0.625356	0.156755	1.31543
77	h6013	8964	182	140	42	1	0.265313	0.0277536	1		0.907646	0.907646	1.23748	0.482386
79	h6019	8964	183	55	128	1	0.299567	1	1.06721e-05		0.912983	0.912983	0.463015	1.56707
80	h6076	8964	313	256	57	3.03495e-14	1	2.16687e-31	1		1.64243	1.64243	2.42501	0.66186
81	h6231	8964	233	102	131	0.0227494	1	1	2.67479e-06		1.18503	1.18503	0.881975	1.60746
82	HDAF	8964	101	67	34	1	1.11666e-14	1	1		0.488442	0.488442	0.567878	0.388248
84	HCFA	8964	165	113	52	1	0.0158147	1	1		0.817537	0.817537	0.983298	0.601601
85	HCPF	8964	265	164	101	7.87107e-06	1	1.59315e-05	0.0986881		1.36464	1.36464	1.47014	1.21158
86	HHSteC	8964	116	85	31	1	1.53661e-10	1	1		0.564164	0.564164	0.727858	0.353225
87	HMF	8964	293	174	119	2.84396e-10	1	2.45776e-07	0.000456813		1.52544	1.52544	1.56901	1.44698
88	HPFA	8964	166	148	18	1	0.019564	0.00355325	1		0.822806	0.822806	1.31431	0.20319
89	HUF	8964	97	27	70	1	6.20699e-16	1	1		0.468392	0.468392	0.223753	0.820602
90	Hs27A	8964	309	267	42	2.11389e-13	1	1.17717e-35	1		1.61888	1.61888	2.5463	0.482386
91	Hs343T	8964	302	132	170	5.61589e-12	1	0.140785	8.66334e-17		1.57786	1.57786	1.16134	2.1496
92	Hs5	8964	251	182	69	0.000439396	1	5.68773e-09	1		1.28552	1.28552	1.64894	0.808283
95	WS1	8964	154	5	149	1	0.00106536	1	1.53661e-10		0.759843	0.759843	0.0409317	1.8537
96	Adrenal_1	8964	101	67	34	1	1.11666e-14	1	1		0.488442	0.488442	0.567878	0.388248
97	Bone_2	17928	560	449	111	9.79658e-16	1	2.62486e-42	1		1.48718	1.48718	2.21839	0.631198
98	Brain_2	26892	728	447	281	3.05761e-08	1	1.55086e-08	0.0839641		1.27442	1.27442	1.37618	1.13311
99	cardiac_1	8964	165	113	52	1	0.0158147	1	1		0.817537	0.817537	0.983298	0.601601
100	colon_1	8964	233	102	131	0.0227494	1	1	2.67479e-06		1.18503	1.18503	0.881975	1.60746
102	liver_2	17928	299	140	159	1	8.84761e-08	1	1		0.725683	0.725683	0.581145	0.935332
103	lung_2	35856	665	409	256	1	1.64815e-07	1	1		0.797694	0.797694	0.86545	0.713035
104	mammary_2	17928	595	306	289	2.86872e-22	1	6.83611e-07	1.13818e-18		1.60003	1.60003	1.39059	1.87326
105	skin_1	8964	154	5	149	1	0.00106536	1	1.53661e-10		0.759843	0.759843	0.0409317	1.8537
106	ueterine_2	17928	225	46	179	1	1.14807e-22	1	0.506483		0.532844	0.532844	0.181901	1.06828
107	MET	89640	2252	1445	807	2.93885e-16	1	3.78316e-35	1		1.30797	1.30797	1.70944	0.915241
108	NonMET	89640	1732	851	881	1	2.93885e-16	1	0.0965436		0.764545	0.764545	0.584987	1.09261

## Sheet: Description
Table EV4: Co-culture screen statistics. Number of significantly altered drug responses and statistical enrichment for each data class in our screen.
