# Supplementary material for: Tumor‐stroma interactions differentially alter drug sensitivity based on the origin of stromal cells
Source: Mol Syst Biol. 2018 Aug 6;14(8):e8322. doi: 10.15252/msb.20188322 (PMC6078165; doi:10.15252/msb.20188322)
Supplement: Supplementary file 6 — Code EV1 [file MSB-14-e8322-s006.zip › Computer_code_EV1/README.txt]

DESCRIPTION OF CellProfiler Scripts used:

EV1 (used for analysis in Supplemental Figure 2)
1) A threshold was applied to the GFP channel to eliminate background signal.
2) Cells were identified based on their GFP fluorescence.
3) Cell numbers were exported to an excel sheet.
