# Supplementary material for: Tumor‐stroma interactions differentially alter drug sensitivity based on the origin of stromal cells
Source: Mol Syst Biol. 2018 Aug 6;14(8):e8322. doi: 10.15252/msb.20188322 (PMC6078165; doi:10.15252/msb.20188322)
Supplement: Supplementary file 7 — Code EV2 [file MSB-14-e8322-s007.zip › Computer_code_EV2/README.txt]

DESCRIPTION OF CellProfiler Scripts used:


EV2 (used for analysis in Figure 5)
1) The DAPI (nuclei) and GFP (cancer cells) channels were rescaled for downstream analysis.
2) The nuclei of both cell types were identified based on DAPI intensity.
3) The integrated GFP fluorescence of each identified nuclei was measured.
4) GFP positive nuclei (cancer cells) were filtered out and used to mask the CY5 channel (pH2AX).
5) The integrated intensity of the CY5 channel for each cancer nuclei was measured.
6) GFP negative nuclei (fibroblast cells) were filtered out and used to mask the CY5 channel.
7) The integrated intensity of the CY5 channel for each fibroblast nuclei was measured.
8) The measurements for each nuclei were exported to an excel sheet.
