# Supplementary material for: Tumor‐stroma interactions differentially alter drug sensitivity based on the origin of stromal cells
Source: Mol Syst Biol. 2018 Aug 6;14(8):e8322. doi: 10.15252/msb.20188322 (PMC6078165; doi:10.15252/msb.20188322)
Supplement: Supplementary file 8 — Code EV3 [file MSB-14-e8322-s008.zip]

Archive with 4 entries (3 files):
- Computer_code_EV3/
- Computer_code_EV3/.DS_Store
- Computer_code_EV3/ComputerCodeEV3.cpproj
- Computer_code_EV3/README.txt
