# Supplementary material for: Tumor‐stroma interactions differentially alter drug sensitivity based on the origin of stromal cells
Source: Mol Syst Biol. 2018 Aug 6;14(8):e8322. doi: 10.15252/msb.20188322 (PMC6078165; doi:10.15252/msb.20188322)
Supplement: Supplementary file 8 — Code EV3 [file MSB-14-e8322-s008.zip › Computer_code_EV3/README.txt]

DESCRIPTION OF CellProfiler Scripts used:


EV3 (used for analysis in Figure 6)
1) A threshhold was applied to images to identify bright foci of dead cells.
2) The dead foci were masked in the original image.
3) The edges of the masked foci were softened.
4) Live cells were identified based on their GFP fluorescence.
5) Live cell numbers were exported to an excel sheet.
